# Supplementary material for: Vasoactive drugs and the distribution of crystalloid fluid during acute sepsis
Source: J Intensive Med. 2025 Oct 17;6(1):75–82. doi: 10.1016/j.jointm.2025.08.008 (PMC12925894; doi:10.1016/j.jointm.2025.08.008)
Supplement: Supplementary file 2 [file mmc2.xls]

## Sheet: Sheet1
Nr	List_nr	Kod	Group	Group 2	Alpha_1	Beta_1	Dopamin	Sepsis	BW	Volume	Rate	Under_efter	Time	Dilurion	Urine	MAP	CO	CVP	PAP	Urin_portion	Urine_30	SVR
1	1	794	control	1	0	0	0	0	27	648	32.4	1	0	0		88	5.3	10	20	0	0	1177.36
1	2		control	1	0	0	0					1	5	0.0841		90	5.4	10	20	15		1185.19
1	3		control	1	0	0	0					1	10	0.1453		100	6.2	13	22	35		1122.58
1	4		control	1	0	0	0					1	15	0.1442		111	6.7	15	22	57		1146.27
1	5		control	1	0	0	0					1	18	0.176		110	7.2	16	23	70		1044.44
1	6		control	1	0	0	0					1	20	0.142		109	7.1	15	24	80		1059.15
1	7		control	1	0	0	0					0	22	0.1409		108	6.6	12	22	88		1163.64
1	8		control	1	0	0	0					0	24	0.1238		105	6.1	12	22	93		1219.67
1	9		control	1	0	0	0					0	26	0.1071		100	5.8	12	22	98		1213.79
1	10		control	1	0	0	0					0	28	0.0907		98	5.4	12	22	105		1274.07
1	11		control	1	0	0	0					0	30	0.0896		98	5.2	12	22	115	115	1323.08
1	12		control	1	0	0	0					0	35	0.0885		96	5	12	23	145		1344
1	13		control	1	0	0	0					0	40	0.0578		94	4.9	13	24	157		1322.45
1	14		control	1	0	0	0					0	45	0.0863		95	4.9	13	23	177		1338.78
1	15		control	1	0	0	0					0	50	0.1005		96	5	13	24	195		1328
1	16		control	1	0	0	0					0	55	0.0402		95	5.1	13	23	209		1286.27
1	17		control	1	0	0	0					0	60	0.083		96	5	13	23	229	229	1328
1	18		control	1	0	0	0					0	75	0.0971		93	5.1	13	23	283		1254.9
1	19		control	1	0	0	0					0	90	0.066		88	5.2	12	22	319	319	1169.23
1	20		control	1	0	0	0					0	105	0.1422		88	5.1	12	23	347		1192.16
1	21		control	1	0	0	0					0	120	0.1574		89	5	12	23	383	383	1232
1	22		control	1	0	0	0					0	135	0.14		88	5.2	11	21	443		1184.62
1	23		control	1	0	0	0					0	150	0.1552		86	5.1	11	20	491	491	1176.47
1	24		control	1	0	0	0					0	165	0.1377		87	5.2	11	19	519		1169.23
1	25		control	1	0	0	0					0	180	0.1206	599	86	5.1	11	20	599	599	1176.47
2	26	796	control	1	0	0	0	0	27	648	32.4	1	0	0		98	6.1	13	15	0	0	1114.75
2	27		control	1	0	0	0					1	5	0.0421		100	6.3	14		18		1092.06
2	28		control	1	0	0	0					1	10	0.1026		102	6.4	16		53		1075
2	29		control	1	0	0	0					1	15	0.1342		104	6.6	17		81		1054.55
2	30		control	1	0	0	0					1	18	0.1331		104	7.4	18		107		929.73
2	31		control	1	0	0	0					1	20	0.1661		107	7.8	18		122		912.821
2	32		control	1	0	0	0					0	22	0.1478		104	7.9	17		138		881.013
2	33		control	1	0	0	0					0	24	0.0973		102	8	16		153		860
2	34		control	1	0	0	0					0	26	0.0962		103	8	15		175		880
2	35		control	1	0	0	0					0	28	0.0639		102	7.8	15		191		892.308
2	36		control	1	0	0	0					0	30	0.0782		102	7.2	14		206	206	977.778
2	37		control	1	0	0	0					0	35	0.0617		103	7	14		260		1017.14
2	38		control	1	0	0	0					0	40	0.0308		104	7.1	13		308		1025.35
2	39		control	1	0	0	0					0	45	0.0297		104	6.4	13		360		1137.5
2	40		control	1	0	0	0					0	50	0.0434		102	6.5	12		404		1107.69
2	41		control	1	0	0	0					0	55	0.0131		100	6.1	13		432		1140.98
2	42		control	1	0	0	0					0	60	0.0265		99	5.8	14		470	470	1172.41
2	43		control	1	0	0	0					0	75	0.011		96	5.8	13		506		1144.83
2	44		control	1	0	0	0					0	90	0.0099		97	5.9	14		524	524	1125.42
2	45		control	1	0	0	0					0	105	0.0088		98	6	13		539		1133.33
2	46		control	1	0	0	0					0	120	0.0368		100	5.9	14		561	561	1166.1
2	47		control	1	0	0	0					0	135	0.0067		99	6	13		603		1146.67
2	48		control	1	0	0	0					0	150	0.02		100	6.1	13		631	631	1140.98
2	49		control	1	0	0	0					0	165	0.0189		98	6	14		667		1120
2	50		control	1	0	0	0					0	180	0.0036	739	97	5.9	13		739	739	1138.98
3	51	817	control	1	0	0	0	0	33	792	39.6	1	0	0		90	3.5	5	14	0	0	1942.86
3	52		control	1	0	0	0					1	5	0.0954		94	3.9	6	16	15		1805.13
3	53		control	1	0	0	0					1	10	0.2052		96	4.3	8	18	35		1637.21
3	54		control	1	0	0	0					1	15	0.266		100	4.7	10	20	50		1531.91
3	55		control	1	0	0	0					1	18	0.3318		102	5.1	12	21	70		1411.76
3	56		control	1	0	0	0					1	20	0.3783		105	5.3	13	22	88		1388.68
3	57		control	1	0	0	0					0	22	0.3299		100	5	11	21	113		1424
3	58		control	1	0	0	0					0	24	0.284		95	4.9	11	21	143		1371.43
3	59		control	1	0	0	0					0	26	0.2405		92	4.7	10	20	163		1395.74
3	60		control	1	0	0	0					0	28	0.2396		92	4.7	9	19	193		1412.77
3	61		control	1	0	0	0					0	30	0.2182		90	4.6	8	18	228	228	1426.09
3	62		control	1	0	0	0					0	35	0.1973		91	4.5	7	18	268		1493.33
3	63		control	1	0	0	0					0	40	0.158		92	4.4	6	16	308		1563.64
3	64		control	1	0	0	0					0	45	0.1206		92	4.2	6	16	338		1638.1
3	65		control	1	0	0	0					0	50	0.0849		91	4	6	16	363		1700
3	66		control	1	0	0	0					0	55	0.0672		92	4	6	16	393		1720
3	67		control	1	0	0	0					0	60	0.0663		89	4	5	16	418	418	1680
3	68		control	1	0	0	0					0	75	0.0822		90	3.9	5	15	473		1743.59
3	69		control	1	0	0	0					0	90	0.0646		88	3.9	4	16	533	533	1723.08
3	70		control	1	0	0	0					0	105	0.0313		87	3.8	4	16	608		1747.37
3	71		control	1	0	0	0					0	120	0.0305		86	3.6	4	16	678	678	1822.22
3	72		control	1	0	0	0					0	135	-0.0013		87	3.6	3	15	713		1866.67
3	73		control	1	0	0	0					0	150	-0.0317		90	3.5	3	14	753	753	1988.57
3	74		control	1	0	0	0					0	165	-0.0179		88	3.6	4	15	783		1866.67
3	75		control	1	0	0	0					0	180	-0.0334	823	86	3.7	4	14	823	823	1772.97
4	76	825	control	1	0	0	0	0	28	672	33.6	1	0	0		78	4.2	3	21	0	0	1428.57
4	77		control	1	0	0	0					1	5	0.0842		78	4.4	3	21	6		1363.64
4	78		control	1	0	0	0					1	10	0.2011		80	4.7	3	22	21		1310.64
4	79		control	1	0	0	0					1	15	0.2665		88	5.3	5	24	41		1252.83
4	80		control	1	0	0	0					1	18	0.4174		88	5.4	7	26	59		1200
4	81		control	1	0	0	0					1	20	0.4445		89	5.6	8	26	81		1157.14
4	82		control	1	0	0	0					0	22	0.3359		89	5.8	7	25	96		1131.03
4	83		control	1	0	0	0					0	24	0.3348		87	5.9	6	25	116		1098.31
4	84		control	1	0	0	0					0	26	0.2614		86	5.8	7	26	134		1089.66
4	85		control	1	0	0	0					0	28	0.2604		84	5.8	6	26	159		1075.86
4	86		control	1	0	0	0					0	30	0.2826		84	5.7	5	25	179	179	1108.77
4	87		control	1	0	0	0					0	35	0.2582		84	5.6	5	25	199		1128.57
4	88		control	1	0	0	0					0	40	0.2345		84	5.3	5	25	221		1192.45
4	89		control	1	0	0	0					0	45	0.1901		82	5.4	5	25	249		1140.74
4	90		control	1	0	0	0					0	50	0.189		80	5.3	4	24	284		1147.17
4	91		control	1	0	0	0					0	55	0.1879		78	4.9	4	24	326		1208.16
4	92		control	1	0	0	0					0	60	0.1661		78	5.1	4	24	364	364	1160.78
4	93		control	1	0	0	0					0	75	0.1858		77	5	4	22	399		1168
4	94		control	1	0	0	0					0	90	0.164		77	4.7	4	21	459	459	1242.55
4	95		control	1	0	0	0					0	105	0.163		76	4.6	4	21	534		1252.17
4	96		control	1	0	0	0					0	120	0.1032		77	4.5	3	22	614	614	1315.56
4	97		control	1	0	0	0					0	135	0.0655		77	4.4	2	20	684		1363.64
4	98		control	1	0	0	0					0	150	0.0469		78	4.5	2	19	739	739	1351.11
4	99		control	1	0	0	0					0	165	0.012		78	4.2	3	20	784		1428.57
4	100		control	1	0	0	0					0	180	-0.0053	824	77	4.1	3	21	824	824	1443.9
5	101	852	control	1	0	0	0	0	28	672	33.6	1	0	0		88	4.3	2	17	0	0	1600
5	102		control	1	0	0	0					1	5	0.0395		92	4.2	3	18	40		1695.24
5	103		control	1	0	0	0					1	10	0.1261		94	4.8	3	19	70		1516.67
5	104		control	1	0	0	0					1	15	0.223		95	5	4	19	100		1456
5	105		control	1	0	0	0					1	18	0.2752		96	5.3	4	19	125		1388.68
5	106		control	1	0	0	0					1	20	0.3115		98	5.7	6	20	165		1291.23
5	107		control	1	0	0	0					0	22	0.2915		96	6.1	5	19	190		1193.44
5	108		control	1	0	0	0					0	24	0.2539		95	5.7	5	18	210		1263.16
5	109		control	1	0	0	0					0	26	0.2006		96	5.4	4	18	230		1362.96
5	110		control	1	0	0	0					0	28	0.2166		94	4.7	4	17	245		1531.91
5	111		control	1	0	0	0					0	30	0.2155		95	4.5	5	17	265	265	1600
5	112		control	1	0	0	0					0	35	0.1807		94	4.2	3	17	295		1733.33
5	113		control	1	0	0	0					0	40	0.1316		92	4.3	3	17	345		1655.81
5	114		control	1	0	0	0					0	45	0.1305		92	4.3	3	17	420		1655.81
5	115		control	1	0	0	0					0	50	0.1451		90	4.2	3	17	445		1657.14
5	116		control	1	0	0	0					0	55	0.113		89	4	2	17	485		1740
5	117		control	1	0	0	0					0	60	0.1273		90	3.9	3	18	520	520	1784.62
5	118		control	1	0	0	0					0	75	0.1109		90	3.8	3	18	570		1831.58
5	119		control	1	0	0	0					0	90	0.1098		91	3.9	3	18	595	595	1805.13
5	120		control	1	0	0	0					0	105	0.1087		88	4.1	4	18	630		1639.02
5	121		control	1	0	0	0					0	120	0.0779		91	4.3	4	18	660	660	1618.6
5	122		control	1	0	0	0					0	135	0.0768		90	4.5	4	18	685		1528.89
5	123		control	1	0	0	0					0	150	0.0471		90	4.3	3	18	760	760	1618.6
5	124		control	1	0	0	0					0	165	0.0321		90	4.3	4	18	805		1600
5	125		control	1	0	0	0					0	180	0.0311	895	89	4.4	3	17	895	895	1563.64
6	126	863	control	1	0	0	0	0	22	528	26.4	1	0	0		88	3.9	3	19	0	0	1743.59
6	127		control	1	0	0	0					1	5	0.0637		92	4.3	5	21	5		1618.6
6	128		control	1	0	0	0					1	10	0.1347		94	5	7	22	12		1392
6	129		control	1	0	0	0					1	15	0.1593		95	5.5	8	25	47		1265.45
6	130		control	1	0	0	0					1	18	0.1579		96	6	8	25	72		1173.33
6	131		control	1	0	0	0					1	20	0.1307		98	6.1	9	26	87		1167.21
6	132		control	1	0	0	0					0	22	0.1552		96	5.9	8	26	112		1193.22
6	133		control	1	0	0	0					0	24	0.1033		95	5.7	7	25	147		1235.09
6	134		control	1	0	0	0					0	26	0.102		96	5.5	6	24	172		1309.09
6	135		control	1	0	0	0					0	28	0.1006		94	5.5	6	23	197		1280
6	136		control	1	0	0	0					0	30	0.1241		95	5.4	5	23	217	217	1333.33
6	137		control	1	0	0	0					0	35	0.0742		94	5.3	5	23	247		1343.4
6	138		control	1	0	0	0					0	40	0.0278		92	5.1	5	23	282		1364.71
6	139		control	1	0	0	0					0	45	-0.0155		92	4.8	5	23	332		1450
6	140		control	1	0	0	0					0	50	0.0251		90	4.7	4	22	362		1463.83
6	141		control	1	0	0	0					0	55	-0.018		89	4.8	5	23	397		1400
6	142		control	1	0	0	0					0	60	-0.0193		90	4.8	4	24	437	437	1433.33
6	143		control	1	0	0	0					0	75	-0.0001		90	4.6	4	22	492		1495.65
6	144		control	1	0	0	0					0	90	-0.0014		91	4.7	3	22	532	532	1497.87
6	145		control	1	0	0	0					0	105	-0.0027		88	4.7	3	21	587		1446.81
6	146		control	1	0	0	0					0	120	-0.0245		91	4.8	3	20	597	597	1466.67
6	147		control	1	0	0	0					0	135	-0.0054		90	4.6	4	20	637		1495.65
6	148		control	1	0	0	0					0	150	-0.0271		90	4.6	4	20	667	667	1495.65
6	149		control	1	0	0	0					0	165	0.0131		90	4.3	4	19	702		1600
6	150		control	1	0	0	0					0	180	-0.0093	1122	89	4.1	3	19	752	752	1678.05
7	151	794	phenypehr	2	3	0	0	0	27	648	32.4	1	0	0		149	4.8	15	24	0	0	2233.33
7	152		phenypehr	2	3	0	0					1	5	0.1603		151	4.2	18	27	12		2533.33
7	153		phenypehr	2	3	0	0					1	10	0.1755		150	4.2	18	30	37		2514.29
7	154		phenypehr	2	3	0	0					1	15	0.158		168	4.4	18	32	65		2727.27
7	155		phenypehr	2	3	0	0					1	18	0.1733		172	4.3	19	33	91		2846.51
7	156		phenypehr	2	3	0	0					1	20	0.1558		190	4.4	19	34	111		3109.09
7	157		phenypehr	2	3	0	0					0	22	0.123		181	4.6	17	32	126		2852.17
7	158		phenypehr	2	3	0	0					0	24	0.0767		167	4.7	16	32	146		2570.21
7	159		phenypehr	2	3	0	0					0	26	0.0328		163	4.2	15	29	194		2819.05
7	160		phenypehr	2	3	0	0					0	28	0.0044		162	4	16	27	224		2920
7	161		phenypehr	2	3	0	0					0	30	0.0034		163	3.9	16	26	259	259	3015.38
7	162		phenypehr	2	3	0	0					0	35	-0.0239		155	3.8	14	26	309		2968.42
7	163		phenypehr	2	3	0	0					0	40	-0.025		152	3.8	13	24	347		2926.32
7	164		phenypehr	2	3	0	0					0	45	-0.0261		154	3.9	13	24	417		2892.31
7	165		phenypehr	2	3	0	0					0	50	-0.0141		151	4.2	13	23	512		2628.57
7	166		phenypehr	2	3	0	0					0	55	-0.002		149	4.2	13	23	580		2590.48
7	167		phenypehr	2	3	0	0					0	60	-0.0162		149	4.1	13	23	635	635	2653.66
7	168		phenypehr	2	3	0	0					0	75	-0.0041		147	4.1	14	23	795		2595.12
7	169		phenypehr	2	3	0	0					0	90	-0.0183		148	4	12	23	980	980	2720
7	170		phenypehr	2	3	0	0					0	105	-0.0063		149	4	10	22	1060		2780
7	171		phenypehr	2	3	0	0					0	120	-0.0333		151	3.9	10	22	1118	1118	2892.31
7	172		phenypehr	2	3	0	0					0	135	-0.0215		152	3.8	11	22	1243		2968.42
7	173		phenypehr	2	3	0	0					0	150	-0.0226		152	3.8	11	21	1338	1338	2968.42
7	174		phenypehr	2	3	0	0					0	165	-0.0491		153	4	10	22	1413		2860
7	175		phenypehr	2	3	0	0					0	180	-0.0376	1483	153	4.1	10	21	1483	1483	2790.24
8	176	796	phenypehr	2	3	0	0	0	27	648	32.4	1	0	0		147	3.7	8	23	0	0	3005.41
8	177		phenypehr	2	3	0	0					1	5	0.0703		148	3.5	11	26	50		3131.43
8	178		phenypehr	2	3	0	0					1	10	0.1154		156	3.4	14	28	110		3341.18
8	179		phenypehr	2	3	0	0					1	15	0.1976		158	3.9	14	28	180		2953.85
8	180		phenypehr	2	3	0	0					1	18	0.2322		165	4.1	16	29	250		2907.32
8	181		phenypehr	2	3	0	0					1	20	0.2311		166	4	17	30	290		2980
8	182		phenypehr	2	3	0	0					0	22	0.1942		164	4	14	29	320		3000
8	183		phenypehr	2	3	0	0					0	24	0.1589		165	4.1	13	29	354		2965.85
8	184		phenypehr	2	3	0	0					0	26	0.125		165	4.2	11	27	390		2933.33
8	185		phenypehr	2	3	0	0					0	28	0.1239		166	4	12	26	424		3080
8	186		phenypehr	2	3	0	0					0	30	0.1228		165	4.2	12	26	454	454	2914.29
8	187		phenypehr	2	3	0	0					0	35	0.075		162	4.5	10	25	529		2702.22
8	188		phenypehr	2	3	0	0					0	40	0.0158		161	4.5	10	26	609		2684.44
8	189		phenypehr	2	3	0	0					0	45	-0.0126		158	5	9	25	675		2384
8	190		phenypehr	2	3	0	0					0	50	-0.0137		158	4.9	9	25	727		2432.65
8	191		phenypehr	2	3	0	0					0	55	-0.0012		157	4.4	10	26	787		2672.73
8	192		phenypehr	2	3	0	0					0	60	-0.0023		157	4	9	26	837	837	2960
8	193		phenypehr	2	3	0	0					0	75	-0.0033		154	4.1	9	26	967		2829.27
8	194		phenypehr	2	3	0	0					0	90	-0.0179		156	4	10	26	1057	1057	2920
8	195		phenypehr	2	3	0	0					0	105	-0.0055		151	3.9	9	26	1139		2912.82
8	196		phenypehr	2	3	0	0					0	120	-0.02		149	3.9	10	26	1219	1219	2851.28
8	197		phenypehr	2	3	0	0					0	135	-0.0211		152	3.8	9	26	1319		3010.53
8	198		phenypehr	2	3	0	0					0	150	-0.0221		148	3.7	10	26	1389	1389	2983.78
8	199		phenypehr	2	3	0	0					0	165	-0.0097		147	3.7	9	26	1453		2983.78
8	200		phenypehr	2	3	0	0					0	180	-0.0242	1513	149	3.8	10	26	1513	1513	2926.32
9	201	817	phenypehr	2	3	0	0	0	33	792	39.6	1	0	0		133	3	7	21	0	0	3360
9	202		phenypehr	2	3	0	0					1	5	0.1027		132	2.6	9	21	20		3784.62
9	203		phenypehr	2	3	0	0					1	10	0.1852		132	2.5	10	21	50		3904
9	204		phenypehr	2	3	0	0					1	15	0.2201		131	2.9	10	22	130		3337.93
9	205		phenypehr	2	3	0	0					1	18	0.2566		136	3	10	23	170		3360
9	206		phenypehr	2	3	0	0					1	20	0.2557		137	3.1	11	23	200		3251.61
9	207		phenypehr	2	3	0	0					0	22	0.1816		140	3.5	10	23	240		2971.43
9	208		phenypehr	2	3	0	0					0	24	0.1136		137	3.5	9	23	270		2925.71
9	209		phenypehr	2	3	0	0					0	26	0.0659		134	3.6	8	22	310		2800
9	210		phenypehr	2	3	0	0					0	28	0.05		134	3.9	7	22	345		2605.13
9	211		phenypehr	2	3	0	0					0	30	0.0492		135	3.7	7	21	375	375	2767.57
9	212		phenypehr	2	3	0	0					0	35	0.0632		131	3.5	6	21	455		2857.14
9	213		phenypehr	2	3	0	0					0	40	0.0184		131	3.3	7	20	545		3006.06
9	214		phenypehr	2	3	0	0					0	45	0.0465		130	3.2	7	20	580		3075
9	215		phenypehr	2	3	0	0					0	50	0.0605		129	3.3	7	20	630		2957.58
9	216		phenypehr	2	3	0	0					0	55	0.0597		128	3.4	6	20	675		2870.59
9	217		phenypehr	2	3	0	0					0	60	0.0588		128	4	7	22	745	745	2420
9	218		phenypehr	2	3	0	0					0	75	0.043		129	3.7	9	23	845		2594.59
9	219		phenypehr	2	3	0	0					0	90	-0.0008		128	3.3	7	21	965	965	2933.33
9	220		phenypehr	2	3	0	0					0	105	0.0267		129	3.6	7	20	1095		2711.11
9	221		phenypehr	2	3	0	0					0	120	0.0115		120	3.3	5	19	1175	1175	2787.88
9	222		phenypehr	2	3	0	0					0	135	-0.0034		119	3.5	5	18	1245		2605.71
9	223		phenypehr	2	3	0	0					0	150	0.0097		118	3.6	4	18	1280	1280	2533.33
9	224		phenypehr	2	3	0	0					0	165	-0.0051		119	3.3	5	18	1300		2763.64
9	225		phenypehr	2	3	0	0					0	180	-0.0197	1325	120	3.4	5	18	1325	1325	2705.88
10	226	825	phenypehr	2	3	0	0	0	28	672	33.6	1	0	0		132	4	8	25	0	0	2480
10	227		phenypehr	2	3	0	0					1	5	0.0631		140	4	8	24	50		2640
10	228		phenypehr	2	3	0	0					1	10	0.0964		141	4.2	9	27	120		2514.29
10	229		phenypehr	2	3	0	0					1	15	0.1314		140	4.4	10	26	230		2363.64
10	230		phenypehr	2	3	0	0					1	18	0.1878		144	4.4	10	26	305		2436.36
10	231		phenypehr	2	3	0	0					1	20	0.2068		150	4.3	11	27	345		2586.05
10	232		phenypehr	2	3	0	0					0	22	0.147		143	4	9	24	395		2680
10	233		phenypehr	2	3	0	0					0	24	0.1091		140	3.8	8	23	440		2778.95
10	234		phenypehr	2	3	0	0					0	26	0.0731		138	3.7	7	23	465		2832.43
10	235		phenypehr	2	3	0	0					0	28	0.0552		135	3.6	6	23	495		2866.67
10	236		phenypehr	2	3	0	0					0	30	0.0377		136	3.7	6	24	525	525	2810.81
10	237		phenypehr	2	3	0	0					0	35	0.0206		134	3.4	6	24	585		3011.76
10	238		phenypehr	2	3	0	0					0	40	-0.0114		136	3	6	25	635		3466.67
10	239		phenypehr	2	3	0	0					0	45	-0.0274		135	2.9	5	24	675		3586.21
10	240		phenypehr	2	3	0	0					0	50	-0.0135		128	3.1	6	24	695		3148.39
10	241		phenypehr	2	3	0	0					0	55	0.0008		132	3.2	6	25	730		3150
10	242		phenypehr	2	3	0	0					0	60	-0.0003		138	3.1	7	26	750	750	3380.65
10	243		phenypehr	2	3	0	0					0	75	-0.0013		133	3.1	8	25	785		3225.81
10	244		phenypehr	2	3	0	0					0	90	-0.0023		132	3.3	8	25	825	825	3006.06
10	245		phenypehr	2	3	0	0					0	105	-0.0334		128	3.5	7	24	875		2765.71
10	246		phenypehr	2	3	0	0					0	120	-0.049		127	3.6	8	25	930	930	2644.44
10	247		phenypehr	2	3	0	0					0	135	-0.0642		125	3.4	9	24	975		2729.41
10	248		phenypehr	2	3	0	0					0	150	-0.0791		122	3.6	8	25	1050	1050	2533.33
10	249		phenypehr	2	3	0	0					0	165	-0.052		120	3.5	8	25	1090		2560
10	250		phenypehr	2	3	0	0					0	180	-0.053	1135	122	3.4	9	24	1135	1135	2658.82
11	251	852	phenypehr	2	3	0	0	0	28	672	33.6	1	0	0		144	4	6	22	0	0	2760
11	252		phenypehr	2	3	0	0					1	5	0.0837		162	4.2	8	25	15		2933.33
11	253		phenypehr	2	3	0	0					1	10	0.1287		161	4.9	10	27	40		2465.31
11	254		phenypehr	2	3	0	0					1	15	0.1763		162	5.1	11	27	75		2368.63
11	255		phenypehr	2	3	0	0					1	18	0.2447		160	5.2	12	26	95		2276.92
11	256		phenypehr	2	3	0	0					1	20	0.2806		163	5.6	12	27	125		2157.14
11	257		phenypehr	2	3	0	0					0	22	0.2247		165	5.2	11	26	150		2369.23
11	258		phenypehr	2	3	0	0					0	24	0.1556		163	4.8	10	27	170		2550
11	259		phenypehr	2	3	0	0					0	26	0.107		162	4.4	10	26	200		2763.64
11	260		phenypehr	2	3	0	0					0	28	0.0907		161	4.1	9	25	235		2965.85
11	261		phenypehr	2	3	0	0					0	30	0.0601		158	4	8	24	260	260	3000
11	262		phenypehr	2	3	0	0					0	35	0.0306		160	3.9	8	24	290		3117.95
11	263		phenypehr	2	3	0	0					0	40	0.0157		165	4	9	25	335		3120
11	264		phenypehr	2	3	0	0					0	45	-0.0254		160	4.2	8	25	360		2895.24
11	265		phenypehr	2	3	0	0					0	50	-0.0133		160	4.2	8	24	380		2895.24
11	266		phenypehr	2	3	0	0					0	55	-0.001		161	4.1	8	24	405		2985.37
11	267		phenypehr	2	3	0	0					0	60	-0.0284		155	3.9	8	25	465	465	3015.38
11	268		phenypehr	2	3	0	0					0	75	-0.0422		156	4.1	7	24	500		2907.32
11	269		phenypehr	2	3	0	0					0	90	-0.0558		151	4	8	24	525	525	2860
11	270		phenypehr	2	3	0	0					0	105	-0.0443		155	3.9	8	24	570		3015.38
11	271		phenypehr	2	3	0	0					0	120	-0.0195		156	3.6	8	25	610	610	3288.89
11	272		phenypehr	2	3	0	0					0	135	-0.0588		155	3.4	8	24	645		3458.82
11	273		phenypehr	2	3	0	0					0	150	-0.0473		157	3.6	8	24	670	670	3311.11
11	274		phenypehr	2	3	0	0					0	165	-0.0608		155	3.6	8	24	695		3266.67
11	275		phenypehr	2	3	0	0					0	180	-0.0493	715	156	3.5	8	24	715	715	3382.86
12	276	863	phenypehr	2	3	0	0	0	22	528	26.4	1	0	0		130	4.2	3	21	0	0	2419.05
12	277		phenypehr	2	3	0	0					1	5	0.058		131	4.2	5	23	20		2400
12	278		phenypehr	2	3	0	0					1	10	0.1218		168	4.1	7	26	90		3141.46
12	279		phenypehr	2	3	0	0					1	15	0.1205		169	3.9	7	25	165		3323.08
12	280		phenypehr	2	3	0	0					1	18	0.1423		168	4.2	7	26	205		3066.67
12	281		phenypehr	2	3	0	0					1	20	0.141		169	4.8	8	28	235		2683.33
12	282		phenypehr	2	3	0	0					0	22	0.0517		160	5.2	6	24	315		2369.23
12	283		phenypehr	2	3	0	0					0	24	0.0106		158	4.9	5	23	365		2497.96
12	284		phenypehr	2	3	0	0					0	26	-0.0634		153	4.7	5	22	425		2519.15
12	285		phenypehr	2	3	0	0					0	28	-0.0647		148	4.9	4	22	470		2351.02
12	286		phenypehr	2	3	0	0					0	30	-0.066		142	4.6	4	21	500	500	2400
12	287		phenypehr	2	3	0	0					0	35	-0.05		135	3.8	3	21	570		2778.95
12	288		phenypehr	2	3	0	0					0	40	-0.0853		133	3.6	3	22	635		2888.89
12	289		phenypehr	2	3	0	0					0	45	-0.0698		130	3.6	4	21	705		2800
12	290		phenypehr	2	3	0	0					0	50	-0.0879		131	3.8	3	21	765		2694.74
12	291		phenypehr	2	3	0	0					0	55	-0.0552		130	4	3	21	810		2540
12	292		phenypehr	2	3	0	0					0	60	-0.0904		127	3.7	3	21	845	845	2681.08
12	293		phenypehr	2	3	0	0					0	75	-0.0402		124	4	4	22	895		2400
12	294		phenypehr	2	3	0	0					0	90	-0.0415		126	4.1	5	21	925	925	2360.98
12	295		phenypehr	2	3	0	0					0	105	-0.0428		128	3.8	5	21	1000		2589.47
12	296		phenypehr	2	3	0	0					0	120	-0.0441		123	3.4	5	21	1060	1060	2776.47
12	297		phenypehr	2	3	0	0					0	135	-0.0273		122	3.3	4	21	1105		2860.61
12	298		phenypehr	2	3	0	0					0	150	-0.0642		122	3.2	5	21	1140	1140	2925
12	299		phenypehr	2	3	0	0					0	165	-0.0655		121	3.4	5	21	1200		2729.41
12	300		phenypehr	2	3	0	0					0	180	-0.0837	1240	122	3.3	5	22	1240	1240	2836.36
13	301	794	isoprenalin	3	0	3	0	0	27	648	32.4	1	0	0		77	6.1	5	20	0	0	944.262
13	302		isoprenalin	3	0	3	0					1	5	0.1178		76	7.4	5	20	10		767.568
13	303		isoprenalin	3	0	3	0					1	10	0.2192		78	8.1	6	21	15		711.111
13	304		isoprenalin	3	0	3	0					1	15	0.2365		79	10.2	8	21	20		556.863
13	305		isoprenalin	3	0	3	0					1	18	0.2353		78	11.4	8	21	35		491.228
13	306		isoprenalin	3	0	3	0					1	20	0.2342		78	12.9	7	21	47		440.31
13	307		isoprenalin	3	0	3	0					0	22	0.2148		77	14.6	8	20	57		378.082
13	308		isoprenalin	3	0	3	0					0	24	0.2136		78	15.4	7	20	72		368.831
13	309		isoprenalin	3	0	3	0					0	26	0.2308		78	14.8	6	20	90		389.189
13	310		isoprenalin	3	0	3	0					0	28	0.2114		78	13.9	6	20	105		414.388
13	311		isoprenalin	3	0	3	0					0	30	0.2103		77	13.7	5	20	110	110	420.438
13	312		isoprenalin	3	0	3	0					0	35	0.2092		76	13.6	5	20	120		417.647
13	313		isoprenalin	3	0	3	0					0	40	0.2262		77	13.7	7	21	135		408.759
13	314		isoprenalin	3	0	3	0					0	45	0.2251		78	13.8	8	21	145		405.797
13	315		isoprenalin	3	0	3	0					0	50	0.2426		78	13.9	9	20	160		397.122
13	316		isoprenalin	3	0	3	0					0	55	0.2229		79	14.8	8	20	165		383.784
13	317		isoprenalin	3	0	3	0					0	60	0.1858		80	15	7	20	170	170	389.333
13	318		isoprenalin	3	0	3	0					0	75	0.1847		79	15.8	8	21	195		359.494
13	319		isoprenalin	3	0	3	0					0	90	0.1662		79	14.3	7	20	210	210	402.797
13	320		isoprenalin	3	0	3	0					0	105	0.1825		80	12.8	8	20	220		450
13	321		isoprenalin	3	0	3	0					0	120	0.199		82	12.3	10	21	240	240	468.293
13	322		isoprenalin	3	0	3	0					0	135	0.1802		83	11.9	10	20	250		490.756
13	323		isoprenalin	3	0	3	0					0	150	0.1968		83	12	10	20	270	270	486.667
13	324		isoprenalin	3	0	3	0					0	165	0.1957		84	12.1	10	21	280		489.256
13	325		isoprenalin	3	0	3	0					0	180	0.1769	305	83	12.1	9	20	292	292	489.256
14	326	796	isoprenalin	3	0	3	0	0	27	648	32.4	1	0	0		77	8.2	4	22	0	0	712.195
14	327		isoprenalin	3	0	3	0					1	5	0.2064		86	8.6	5	22	0		753.488
14	328		isoprenalin	3	0	3	0					1	10	0.2425		87	9	5	22	3		728.889
14	329		isoprenalin	3	0	3	0					1	15	0.3211		86	10.8	6	23	3		592.593
14	330		isoprenalin	3	0	3	0					1	18	0.4545		87	12.2	6	22	3		531.148
14	331		isoprenalin	3	0	3	0					1	20	0.4777		86	13.8	6	23	3		463.768
14	332		isoprenalin	3	0	3	0					0	22	0.3604		87	14.1	6	24	4		459.574
14	333		isoprenalin	3	0	3	0					0	24	0.2961		84	14.2	6	23	4		439.437
14	334		isoprenalin	3	0	3	0					0	26	0.295		86	14.8	5	22	9		437.838
14	335		isoprenalin	3	0	3	0					0	28	0.2738		84	16	5	23	15		395
14	336		isoprenalin	3	0	3	0					0	30	0.2927		83	15.2	6	23	23	23	405.263
14	337		isoprenalin	3	0	3	0					0	35	0.2716		86	14	6	22	28		457.143
14	338		isoprenalin	3	0	3	0					0	40	0.2704		85	13.3	6	23	34		475.188
14	339		isoprenalin	3	0	3	0					0	45	0.2307		83	13	6	23	42		473.846
14	340		isoprenalin	3	0	3	0					0	50	0.2486		85	13.1	6	23	44		482.443
14	341		isoprenalin	3	0	3	0					0	55	0.2284		83	13	6	22	46		473.846
14	342		isoprenalin	3	0	3	0					0	60	0.2463		84	13.2	6	22	49	49	472.727
14	343		isoprenalin	3	0	3	0					0	75	0.2647		85	13	5	22	50		492.308
14	344		isoprenalin	3	0	3	0					0	90	0.2834		84	13.1	6	23	68	68	476.336
14	345		isoprenalin	3	0	3	0					0	105	0.2823		84	12.8	7	22	78		481.25
14	346		isoprenalin	3	0	3	0					0	120	0.2613		83	12	6	22	86	86	513.333
14	347		isoprenalin	3	0	3	0					0	135	0.2218		84	11.7	6	23	102		533.333
14	348		isoprenalin	3	0	3	0					0	150	0.2396		85	11.8	6	23	116	116	535.593
14	349		isoprenalin	3	0	3	0					0	165	0.2385		83	12	6	22	126		513.333
14	350		isoprenalin	3	0	3	0					0	180	0.2373	138	83	11.9	6	22	138	138	517.647
15	351	817	isoprenalin	3	0	3	0	0	33	792	39.6	1	0	0		75	6.8	2	17	0	0	858.824
15	352		isoprenalin	3	0	3	0					1	5	0.108		80	7.4	4	20	5		821.622
15	353		isoprenalin	3	0	3	0					1	10	0.2146		83	8.3	4	20	17		761.446
15	354		isoprenalin	3	0	3	0					1	15	0.2733		83	8.5	5	21	27		734.118
15	355		isoprenalin	3	0	3	0					1	18	0.2932		84	8.7	6	22	35		717.241
15	356		isoprenalin	3	0	3	0					1	20	0.2714		85	8.9	6	23	40		710.112
15	357		isoprenalin	3	0	3	0					0	22	0.3345		83	8.9	6	22	50		692.135
15	358		isoprenalin	3	0	3	0					0	24	0.2904		81	8.6	6	21	53		697.674
15	359		isoprenalin	3	0	3	0					0	26	0.2687		81	8.7	5	21	53		698.851
15	360		isoprenalin	3	0	3	0					0	28	0.2475		80	8.8	6	22	58		672.727
15	361		isoprenalin	3	0	3	0					0	30	0.2269		78	8.7	6	22	58	58	662.069
15	362		isoprenalin	3	0	3	0					0	35	0.1514		76	8.6	5	21	63		660.465
15	363		isoprenalin	3	0	3	0					0	40	0.133		74	8.6	5	21	63		641.86
15	364		isoprenalin	3	0	3	0					0	45	0.1149		74	8.4	5	20	65		657.143
15	365		isoprenalin	3	0	3	0					0	50	0.1487		75	8.1	5	20	70		691.358
15	366		isoprenalin	3	0	3	0					0	55	0.1131		73	8	5	19	90		680
15	367		isoprenalin	3	0	3	0					0	60	0.1469		72	7.8	4	18	110	110	697.436
15	368		isoprenalin	3	0	3	0					0	75	0.1285		70	7.6	4	17	125		694.737
15	369		isoprenalin	3	0	3	0					0	90	0.1276		72	6.9	4	17	130	130	788.406
15	370		isoprenalin	3	0	3	0					0	105	0.1441		71	7.2	3	17	135		755.556
15	371		isoprenalin	3	0	3	0					0	120	0.1087		73	6.8	3	16	140	140	823.529
15	372		isoprenalin	3	0	3	0					0	135	0.1423		70	7	3	16	150		765.714
15	373		isoprenalin	3	0	3	0					0	150	0.124		71	7.1	3	16	155	155	766.197
15	374		isoprenalin	3	0	3	0					0	165	0.1231		70	6.9	3	16	155		776.812
15	375		isoprenalin	3	0	3	0					0	180	0.1574	160	72	7.1	3	17	160	160	777.465
16	376	825	isoprenalin	3	0	3	0	0	28	672	33.6	1	0	0		87	8	2	16	0	0	850
16	377		isoprenalin	3	0	3	0					1	5	0.0874		89	9.3	3	17	2		739.785
16	378		isoprenalin	3	0	3	0					1	10	0.1454		88	13.6	2	18	7		505.882
16	379		isoprenalin	3	0	3	0					1	15	0.2085		87	14.6	3	18	12		460.274
16	380		isoprenalin	3	0	3	0					1	18	0.2775		86	16	2	19	12		420
16	381		isoprenalin	3	0	3	0					1	20	0.3011		87	16.2	3	19	12		414.815
16	382		isoprenalin	3	0	3	0					0	22	0.2753		85	16	2	19	17		415
16	383		isoprenalin	3	0	3	0					0	24	0.2742		81	15.8	2	18	17		400
16	384		isoprenalin	3	0	3	0					0	26	0.2492		83	15.5	3	18	27		412.903
16	385		isoprenalin	3	0	3	0					0	28	0.2481		80	15.1	2	17	32		413.245
16	386		isoprenalin	3	0	3	0					0	30	0.2238		81	14.4	2	18	32	32	438.889
16	387		isoprenalin	3	0	3	0					0	35	0.2228		78	14.8	2	18	37		410.811
16	388		isoprenalin	3	0	3	0					0	40	0.1992		80	15	2	18	37		416
16	389		isoprenalin	3	0	3	0					0	45	0.1552		78	13.2	2	18	39		460.606
16	390		isoprenalin	3	0	3	0					0	50	0.1753		81	12.7	2	19	45		497.638
16	391		isoprenalin	3	0	3	0					0	55	0.1742		82	12.5	3	18	48		505.6
16	392		isoprenalin	3	0	3	0					0	60	0.152		83	12	3	17	53	53	533.333
16	393		isoprenalin	3	0	3	0					0	75	0.1721		79	11.3	3	18	68		538.053
16	394		isoprenalin	3	0	3	0					0	90	0.171		76	11.4	2	18	88	88	519.298
16	395		isoprenalin	3	0	3	0					0	105	0.1916		77	11.1	2	18	108		540.541
16	396		isoprenalin	3	0	3	0					0	120	0.1906		76	11	3	19	123	123	530.909
16	397		isoprenalin	3	0	3	0					0	135	0.2118		78	10.9	3	19	128		550.459
16	398		isoprenalin	3	0	3	0					0	150	0.2108		77	10.8	3	18	131	131	548.148
16	399		isoprenalin	3	0	3	0					0	165	0.2326		76	11.2	3	18	146		521.429
16	400		isoprenalin	3	0	3	0					0	180	0.2086	151	77	11.3	3	18	151	151	523.894
17	401	852	isoprenalin	3	0	3	0	0	28	672	33.6	1	0	0		70	6.7	6	23	0	0	764.179
17	402		isoprenalin	3	0	3	0					1	5	0.1816		80	6.8	7	23	5		858.824
17	403		isoprenalin	3	0	3	0					1	10	0.2895		90	7.4	6	22	5		908.108
17	404		isoprenalin	3	0	3	0					1	15	0.328		91	8.1	7	24	7		829.63
17	405		isoprenalin	3	0	3	0					1	18	0.3682		90	10	7	24	13		664
17	406		isoprenalin	3	0	3	0					1	20	0.3884		89	10.6	7	24	17		618.868
17	407		isoprenalin	3	0	3	0					0	22	0.3659		91	10.7	6	23	19		635.514
17	408		isoprenalin	3	0	3	0					0	24	0.2842		91	10.5	7	23	22		640
17	409		isoprenalin	3	0	3	0					0	26	0.2271		85	9.7	7	23	24		643.299
17	410		isoprenalin	3	0	3	0					0	28	0.2082		82	9.3	7	23	27		645.161
17	411		isoprenalin	3	0	3	0					0	30	0.1896		76	8.8	7	22	27	27	627.273
17	412		isoprenalin	3	0	3	0					0	35	0.1885		77	9.1	6	22	33		624.176
17	413		isoprenalin	3	0	3	0					0	40	0.2409		78	10.7	6	23	38		538.318
17	414		isoprenalin	3	0	3	0					0	45	0.2038		82	12.6	8	24	41		469.841
17	415		isoprenalin	3	0	3	0					0	50	0.2028		82	14.5	7	23	44		413.793
17	416		isoprenalin	3	0	3	0					0	55	0.1843		83	13.2	7	22	48		460.606
17	417		isoprenalin	3	0	3	0					0	60	0.1832		81	12	6	21	51	51	500
17	418		isoprenalin	3	0	3	0					0	75	0.2172		82	12	5	21	63		513.333
17	419		isoprenalin	3	0	3	0					0	90	0.1984		84	12.1	5	22	70	70	522.314
17	420		isoprenalin	3	0	3	0					0	105	0.1973		83	12.3	7	22	76		494.309
17	421		isoprenalin	3	0	3	0					0	120	0.2139		85	12	6	22	96	96	526.667
17	422		isoprenalin	3	0	3	0					0	135	0.1779		84	11.9	6	22	111		524.37
17	423		isoprenalin	3	0	3	0					0	150	0.2117		83	11.8	6	22	123	123	522.034
17	424		isoprenalin	3	0	3	0					0	165	0.1588		84	11.9	6	22	126		524.37
17	425		isoprenalin	3	0	3	0					0	180	0.1919	131	83	12.1	6	22	131	131	509.091
18	426	863	isoprenalin	3	0	3	0	0	22	528	26.4	1	0	0		85	7	1	19	0	0	960
18	427		isoprenalin	3	0	3	0					1	5	0.0927		95	7.4	2	20	0		1005.41
18	428		isoprenalin	3	0	3	0					1	10	0.1771		96	8.8	3	21	0		845.455
18	429		isoprenalin	3	0	3	0					1	15	0.2728		99	11.5	5	23	1		653.913
18	430		isoprenalin	3	0	3	0					1	18	0.3249		100	13.7	5	23	4		554.745
18	431		isoprenalin	3	0	3	0					1	20	0.3807		101	14.3	5	24	6		537.063
18	432		isoprenalin	3	0	3	0					0	22	0.3793		98	14.5	4	23	10		518.621
18	433		isoprenalin	3	0	3	0					0	24	0.3208		98	13.9	3	23	14		546.763
18	434		isoprenalin	3	0	3	0					0	26	0.2662		98	13	3	23	17		584.615
18	435		isoprenalin	3	0	3	0					0	28	0.291		99	12.9	3	21	21		595.349
18	436		isoprenalin	3	0	3	0					0	30	0.2896		99	12.5	4	22	22	22	608
18	437		isoprenalin	3	0	3	0					0	35	0.2622		100	12.6	4	22	22		609.524
18	438		isoprenalin	3	0	3	0					0	40	0.2608		99	13.6	4	21	23		558.824
18	439		isoprenalin	3	0	3	0					0	45	0.2099		98	13.4	5	21	27		555.224
18	440		isoprenalin	3	0	3	0					0	50	0.2085		97	12.5	4	21	27		595.2
18	441		isoprenalin	3	0	3	0					0	55	0.2315		92	12.1	4	21	27		581.818
18	442		isoprenalin	3	0	3	0					0	60	0.2059		95	12.6	5	22	27	27	571.429
18	443		isoprenalin	3	0	3	0					0	75	0.181		94	12.9	4	21	27		558.14
18	444		isoprenalin	3	0	3	0					0	90	0.1797		88	11.6	4	21	47	47	579.31
18	445		isoprenalin	3	0	3	0					0	105	0.2018		89	10.8	5	22	51		622.222
18	446		isoprenalin	3	0	3	0					0	120	0.2246		89	11.5	5	21	53	53	584.348
18	447		isoprenalin	3	0	3	0					0	135	0.1991		88	12.8	4	20	68		525
18	448		isoprenalin	3	0	3	0					0	150	0.2218		87	10.6	4	20	70	70	626.415
18	449		isoprenalin	3	0	3	0					0	165	0.1731		88	9.9	4	20	78		678.788
18	450		isoprenalin	3	0	3	0					0	180	0.195	84	89	10.2	4	20	84	84	666.667
19	451	794	dopamine	4	0	1	2	0	27	648	32.4	1	0	0		152	5.5	11	28	0	0	2050.91
19	452		dopamine	4	0	1	2					1	5	0.0956		150	13.3	10	30	110		842.105
19	453		dopamine	4	0	1	2					1	10	0.1245		150	13.2	11	30	128		842.424
19	454		dopamine	4	0	1	2					1	15	0.1545		148	14.3	10	31	165		772.028
19	455		dopamine	4	0	1	2					1	18	0.1534		148	14.3	10	31	202		772.028
19	456		dopamine	4	0	1	2					1	20	0.1212		148	14	11	30	252		782.857
19	457		dopamine	4	0	1	2					0	22	0.0903		146	13.6	11	29	301		794.118
19	458		dopamine	4	0	1	2					0	24	0.0465		144	13.5	10	29	349		794.074
19	459		dopamine	4	0	1	2					0	26	0.0183		142	13	11	29	401		806.154
19	460		dopamine	4	0	1	2					0	28	0.004		140	12.7	11	29	455		812.598
19	461		dopamine	4	0	1	2					0	30	-0.0228		138	12.5	11	29	491	491	812.8
19	462		dopamine	4	0	1	2					0	35	-0.0238		130	12.3	12	29	569		767.48
19	463		dopamine	4	0	1	2					0	40	-0.0617		124	12	12	30	638		746.667
19	464		dopamine	4	0	1	2					0	45	-0.0507		122	11.1	12	30	710		792.793
19	465		dopamine	4	0	1	2					0	50	-0.0756		123	11	12	30	765		807.273
19	466		dopamine	4	0	1	2					0	55	-0.0648		121	10.9	13	31	824		792.661
19	467		dopamine	4	0	1	2					0	60	-0.0658		119	10.8	13	30	872	872	785.185
19	468		dopamine	4	0	1	2					0	75	-0.0787		119	10.9	13	30	976		777.982
19	469		dopamine	4	0	1	2					0	90	-0.0797		117	10.9	11	28	1056	1056	777.982
19	470		dopamine	4	0	1	2					0	105	-0.069		117	10	11	28	1138		848
19	471		dopamine	4	0	1	2					0	120	-0.0459		118	8.1	11	27	1198	1198	1056.79
19	472		dopamine	4	0	1	2					0	135	-0.0591		120	7.4	11	27	1270		1178.38
19	473		dopamine	4	0	1	2					0	150	-0.048		110	7.3	12	28	1334	1334	1073.97
19	474		dopamine	4	0	1	2					0	165	-0.0367		104	8.2	13	28	1444		887.805
19	475		dopamine	4	0	1	2					0	180	-0.0622	1535	98	7	12	26	1535	1535	982.857
20	476	796	dopamine	4	0	1	2	0	27	648	32.4	1	0	0		96	9.3	6	31	0	0	774.194
20	477		dopamine	4	0	1	2					1	5	0.1003		105	10.6	6	31	10		747.17
20	478		dopamine	4	0	1	2					1	10	0.1976		111	11.9	6	31	18		705.882
20	479		dopamine	4	0	1	2					1	15	0.232		116	12.1	9	32	23		707.438
20	480		dopamine	4	0	1	2					1	18	0.2492		118	12.3	8	32	29		715.447
20	481		dopamine	4	0	1	2					1	20	0.2667		119	13.3	9	33	34		661.654
20	482		dopamine	4	0	1	2					0	22	0.3042		118	13.7	9	34	40		636.496
20	483		dopamine	4	0	1	2					0	24	0.2645		120	14.2	8	33	45		630.986
20	484		dopamine	4	0	1	2					0	26	0.2447		117	14.7	8	34	47		593.197
20	485		dopamine	4	0	1	2					0	28	0.2436		116	14.3	8	34	48		604.196
20	486		dopamine	4	0	1	2					0	30	0.2064		115	14	7	33	51	51	617.143
20	487		dopamine	4	0	1	2					0	35	0.2052		114	13.4	6	34	52		644.776
20	488		dopamine	4	0	1	2					0	40	0.1867		113	12.4	5	34	52		696.774
20	489		dopamine	4	0	1	2					0	45	0.1685		114	11.8	6	34	62		732.203
20	490		dopamine	4	0	1	2					0	50	0.1343		115	11.1	6	34	77		785.586
20	491		dopamine	4	0	1	2					0	55	0.1496		113	11	7	34	87		770.909
20	492		dopamine	4	0	1	2					0	60	0.1821		111	11	6	34	107	107	763.636
20	493		dopamine	4	0	1	2					0	75	0.164		112	10.9	7	34	137		770.642
20	494		dopamine	4	0	1	2					0	90	0.1799		118	11.3	8	35	147	147	778.761
20	495		dopamine	4	0	1	2					0	105	0.2138		124	11.2	10	34	172		814.286
20	496		dopamine	4	0	1	2					0	120	0.2307		132	11.1	10	33	207	207	879.279
20	497		dopamine	4	0	1	2					0	135	0.2115		156	10.3	12	33	247		1118.45
20	498		dopamine	4	0	1	2					0	150	0.2284		172	9.9	12	32	287	287	1292.93
20	499		dopamine	4	0	1	2					0	165	0.2273		178	9.5	13	32	317		1389.47
20	500		dopamine	4	0	1	2					0	180	0.2445	337	177	9.6	13	32	337	337	1366.67
21	501	817	dopamine	4	0	1	2	0	33	792	39.6	1	0	0		94	7.1	6	22	0	0	991.549
21	502		dopamine	4	0	1	2					1	5	0.1911		93	7.3	7	25	70		942.466
21	503		dopamine	4	0	1	2					1	10	0.2464		94	7.5	7	25	105		928
21	504		dopamine	4	0	1	2					1	15	0.3267		94	8.1	8	26	125		849.383
21	505		dopamine	4	0	1	2					1	18	0.2842		95	8.7	9	28	160		790.805
21	506		dopamine	4	0	1	2					1	20	0.3038		94	10.6	9	27	200		641.509
21	507		dopamine	4	0	1	2					0	22	0.2824		92	10.4	8	26	222		646.154
21	508		dopamine	4	0	1	2					0	24	0.2041		89	10.4	8	25	252		623.077
21	509		dopamine	4	0	1	2					0	26	0.1672		88	10.2	8	24	272		627.451
21	510		dopamine	4	0	1	2					0	28	0.1488		89	10.1	9	25	297		633.663
21	511		dopamine	4	0	1	2					0	30	0.1309		85	8.7	7	24	337	337	717.241
21	512		dopamine	4	0	1	2					0	35	0.1133		83	8.4	6	23	375		733.333
21	513		dopamine	4	0	1	2					0	40	0.1124		82	8.1	6	24	400		750.617
21	514		dopamine	4	0	1	2					0	45	0.1281		83	8	6	24	440		770
21	515		dopamine	4	0	1	2					0	50	0.1106		83	8.1	6	24	465		760.494
21	516		dopamine	4	0	1	2					0	55	0.1433		83	7.9	7	26	510		769.62
21	517		dopamine	4	0	1	2					0	60	0.1254		84	8	8	27	550	550	760
21	518		dopamine	4	0	1	2					0	75	0.0917		88	7.7	9	27	600		820.779
21	519		dopamine	4	0	1	2					0	90	0.107		96	7.4	9	26	675	675	940.541
21	520		dopamine	4	0	1	2					0	105	0.1061		102	7.1	9	25	710		1047.89
21	521		dopamine	4	0	1	2					0	120	0.1218		118	6.8	9	26	760	760	1282.35
21	522		dopamine	4	0	1	2					0	135	0.1044		122	6.5	10	25	800		1378.46
21	523		dopamine	4	0	1	2					0	150	0.1369		126	5.7	9	24	845	845	1642.11
21	524		dopamine	4	0	1	2					0	165	0.1191		125	5.4	10	23	905		1703.7
21	525		dopamine	4	0	1	2					0	180	0.0856	950	125	5.6	9	23	950	950	1657.14
22	526	825	dopamine	4	0	1	2	0	28	672	33.6	1	0	0		97	9.2	8	23	0	0	773.913
22	527		dopamine	4	0	1	2					1	5	0.048		103	9.5	6	23	40		816.842
22	528		dopamine	4	0	1	2					1	10	0.1372		108	11.6	6	24	70		703.448
22	529		dopamine	4	0	1	2					1	15	0.196		115	12.5	7	24	120		691.2
22	530		dopamine	4	0	1	2					1	18	0.216		118	13	7	25	155		683.077
22	531		dopamine	4	0	1	2					1	20	0.2365		124	13.3	9	27	210		691.729
22	532		dopamine	4	0	1	2					0	22	0.2139		120	13.1	7	26	230		690.076
22	533		dopamine	4	0	1	2					0	24	0.1714		115	11.3	6	24	245		771.681
22	534		dopamine	4	0	1	2					0	26	0.1311		110	11.1	6	24	280		749.55
22	535		dopamine	4	0	1	2					0	28	0.1112		107	10.7	9	25	305		732.71
22	536		dopamine	4	0	1	2					0	30	0.1102		104	10.8	6	24	335	335	725.926
22	537		dopamine	4	0	1	2					0	35	0.1091		102	10.6	7	26	435		716.981
22	538		dopamine	4	0	1	2					0	40	0.0719		101	10.3	7	26	465		730.097
22	539		dopamine	4	0	1	2					0	45	0.0535		98	9.1	8	27	530		791.209
22	540		dopamine	4	0	1	2					0	50	0.0355		98	8.4	8	26	555		857.143
22	541		dopamine	4	0	1	2					0	55	0.0865		100	7.7	7	26	605		966.234
22	542		dopamine	4	0	1	2					0	60	0.0677		99	7.3	7	27	645	645	1008.22
22	543		dopamine	4	0	1	2					0	75	0.0493		102	7.2	8	27	755		1044.44
22	544		dopamine	4	0	1	2					0	90	0.0656		116	7	8	26	835	835	1234.29
22	545		dopamine	4	0	1	2					0	105	0.0646		125	7.3	7	26	960		1293.15
22	546		dopamine	4	0	1	2					0	120	0.0635		130	6.8	7	25	1035	1035	1447.06
22	547		dopamine	4	0	1	2					0	135	0.0452		131	7.1	7	23	1135		1397.18
22	548		dopamine	4	0	1	2					0	150	0.0442		131	7.1	7	23	1210	1210	1397.18
22	549		dopamine	4	0	1	2					0	165	0.0604		130	6.8	7	24	1330		1447.06
22	550		dopamine	4	0	1	2					0	180	0.0421	1395	129	6.9	7	24	1395	1395	1414.49
23	551	852	dopamine	4	0	1	2	0	28	672	33.6	1	0	0		95	8.8	12	29	0	0	754.545
23	552		dopamine	4	0	1	2					1	5	0.0266		98	9	11	29	35		773.333
23	553		dopamine	4	0	1	2					1	10	0.1148		116	10	11	30	60		840
23	554		dopamine	4	0	1	2					1	15	0.1965		119	11.5	11	30	110		751.304
23	555		dopamine	4	0	1	2					1	18	0.2679		120	12.9	12	30	140		669.767
23	556		dopamine	4	0	1	2					1	20	0.3054		123	13.4	14	32	190		650.746
23	557		dopamine	4	0	1	2					0	22	0.3446		120	12.8	13	31	215		668.75
23	558		dopamine	4	0	1	2					0	24	0.3032		121	12.7	13	31	230		680.315
23	559		dopamine	4	0	1	2					0	26	0.2636		129	12.5	11	30	260		755.2
23	560		dopamine	4	0	1	2					0	28	0.2256		127	12.2	11	29	285		760.656
23	561		dopamine	4	0	1	2					0	30	0.1892		127	12	11	29	315	315	773.333
23	562		dopamine	4	0	1	2					0	35	0.2234		125	11.8	11	29	390		772.881
23	563		dopamine	4	0	1	2					0	40	0.2045		124	12	11	29	430		753.333
23	564		dopamine	4	0	1	2					0	45	0.186		125	12	11	30	510		760
23	565		dopamine	4	0	1	2					0	50	0.185		125	11.9	10	30	540		773.109
23	566		dopamine	4	0	1	2					0	55	0.1668		124	11.8	10	30	580		772.881
23	567		dopamine	4	0	1	2					0	60	0.1491		125	11.4	10	30	620	620	807.018
23	568		dopamine	4	0	1	2					0	75	0.148		127	10.3	10	29	710		908.738
23	569		dopamine	4	0	1	2					0	90	0.1146		128	10	9	29	790	790	952
23	570		dopamine	4	0	1	2					0	105	0.1296		128	9.3	9	28	900		1023.66
23	571		dopamine	4	0	1	2					0	120	0.1285		129	8.8	10	29	980	980	1081.82
23	572		dopamine	4	0	1	2					0	135	0.0805		131	8.6	10	29	1070		1125.58
23	573		dopamine	4	0	1	2					0	150	0.0948		130	8	11	28	1150	1150	1190
23	574		dopamine	4	0	1	2					0	165	0.0937		129	8.2	10	27	1250		1160.98
23	575		dopamine	4	0	1	2					0	180	0.0927	1310	132	7.9	11	26	1310	1310	1225.32
24	576	863	dopamine	4	0	1	2	0	22	528	26.4	1	0	0		58	6	4	25	0	0	720
24	577		dopamine	4	0	1	2					1	5	0.0372		74	6.2	4	24	5		903.226
24	578		dopamine	4	0	1	2					1	10	0.0981		85	7.5	5	25	20		853.333
24	579		dopamine	4	0	1	2					1	15	0.1897		90	10	5	25	35		680
24	580		dopamine	4	0	1	2					1	18	0.1884		91	11.1	6	26	53		612.613
24	581		dopamine	4	0	1	2					1	20	0.2122		95	12	7	27	68		586.667
24	582		dopamine	4	0	1	2					0	22	0.1614		96	12	6	26	78		600
24	583		dopamine	4	0	1	2					0	24	0.16		94	11.8	5	26	88		603.39
24	584		dopamine	4	0	1	2					0	26	0.1352		91	11.7	5	25	100		588.034
24	585		dopamine	4	0	1	2					0	28	0.1112		88	11.6	5	25	110		572.414
24	586		dopamine	4	0	1	2					0	30	0.088		90	11.3	4	26	116	116	608.85
24	587		dopamine	4	0	1	2					0	35	0.1312		90	11.2	4	27	131		614.286
24	588		dopamine	4	0	1	2					0	40	0.1073		89	11.3	4	26	146		601.77
24	589		dopamine	4	0	1	2					0	45	0.0841		89	11.4	4	25	161		596.491
24	590		dopamine	4	0	1	2					0	50	0.0828		89	11.2	4	25	171		607.143
24	591		dopamine	4	0	1	2					0	55	0.0814		94	11.4	4	26	186		631.579
24	592		dopamine	4	0	1	2					0	60	0.0591		101	10.1	4	26	201	201	768.317
24	593		dopamine	4	0	1	2					0	75	0.0577		108	9.4	4	26	236		885.106
24	594		dopamine	4	0	1	2					0	90	0.0564		108	9.3	4	26	261	261	894.624
24	595		dopamine	4	0	1	2					0	105	0.0348		107	9.4	4	25	351		876.596
24	596		dopamine	4	0	1	2					0	120	0.0538		105	9.6	4	25	436	436	841.667
24	597		dopamine	4	0	1	2					0	135	0.0734		108	9.6	4	25	511		866.667
24	598		dopamine	4	0	1	2					0	150	0.0721		107	9.5	4	25	581	581	867.368
24	599		dopamine	4	0	1	2					0	165	0.0707		105	9.7	4	25	636		832.99
24	600		dopamine	4	0	1	2					0	180	0.091	676	108	9.4	5	24	676	676	876.596
25	601		control	5	0	0	0	1	20	400	13.3333	1	0	0		41	4.8	3				633.333
25	602		control	5	0	0	0					1	5	0.0555556		53	5.6	1				742.857
25	603		control	5	0	0	0					1	10	0.0901639		86	13.8	2				486.957
25	604		control	5	0	0	0					1	15	0.156522		50	10.7	4				343.925
25	605		control	5	0	0	0					1	20	0.156522		57	16.1	4				263.354
25	606		control	5	0	0	0					1	25	0.117647		60		4
25	607		control	5	0	0	0					1	30	0.1875		59		3
25	608		control	5	0	0	0					0	35	0.117647		57	17.2	4				246.512
25	609		control	5	0	0	0					0	40	0.117647		58	17.9	4				241.341
25	610		control	5	0	0	0					0	45	0.0555556		57	16.9	4				250.888
25	611		control	5	0	0	0					0	50	0.0230769		55	15.5	4				263.226
25	612		control	5	0	0	0					0	55	0.0555556		56	14.8	4				281.081
25	613		control	5	0	0	0					0	60	0		55	14.3	4				285.315
25	614		control	5	0	0	0					0	70	-0.0291971		58	17.2	4				251.163
25	615		control	5	0	0	0					0	80	-0.0291971		62	19.6	3				240.816
25	616		control	5	0	0	0					0	90	-0.0291971		62		5
25	617		control	5	0	0	0					0	100	-0.0291971		63		5
25	618		control	5	0	0	0					0	110	-0.0291971		63		6
25	619		control	5	0	0	0					0	120	-0.0291971		63		6
25	620		control	5	0	0	0					0	130	0		50	13.9	6				253.237
25	621		control	5	0	0	0					0	140	0.0230769		47	9.2	7				347.826
25	622		control	5	0	0	0					0	150	0.0230769	17	45	7.4	8		17	17	400
26	623		control	5	0	0	0	1	23.5	470	15.66	1	0	0		68	17.2	3				302.326
26	624		control	5	0	0	0					1	5	0.0763889		55	13.7	3				303.65
26	625		control	5	0	0	0					1	10	0.131387		55	8.2	1				526.829
26	626		control	5	0	0	0					1	15	0.165414		83	18.8	2				344.681
26	627		control	5	0	0	0					1	20	0.192308		83		7
26	628		control	5	0	0	0					1	25	0.192308		76		8
26	629		control	5	0	0	0					1	30	0.230159		83		11
26	630		control	5	0	0	0					0	35	0.302521		57		4
26	631		control	5	0	0	0					0	40	0.347826		77		5
26	632		control	5	0	0	0					0	45	0.435185		70		3
26	633		control	5	0	0	0					0	50	0.270492		56	11.2	3				378.571
26	634		control	5	0	0	0					0	55	0.192308		64	9.8	3				497.959
26	635		control	5	0	0	0					0	60	0.192308		66	19.8	8				234.343
26	636		control	5	0	0	0					0	70	0.347826		74	19.7	6				276.142
26	637		control	5	0	0	0					0	80	0.165414		74		6
26	638		control	5	0	0	0					0	90	0.131387		56	11.5	5				354.783
26	639		control	5	0	0	0					0	100	0.192308		58	7.5	5				565.333
26	640		control	5	0	0	0					0	110	0.165414		72	11.5	4				473.043
26	641		control	5	0	0	0					0	120	0.131387		69	14.5	5				353.103
26	642		control	5	0	0	0					0	130	0.107143		67	13.2	4				381.818
26	643		control	5	0	0	0					0	140	0.0763889		61	12	1				400
26	644		control	5	0	0	0					0	150	0.0763889	60	60	7.7	0		60	60	623.377
27	645		control	5	0	0	0	1	19.5	390	13	1	0	0		99		2
27	646		control	5	0	0	0					1	5	0.142857		103		2
27	647		control	5	0	0	0					1	10	0.285714		100		1
27	648		control	5	0	0	0					1	15	0.333333		118		-3
27	649		control	5	0	0	0					1	20	0.0827068		107		0
27	650		control	5	0	0	0					1	25	0.107692		100		0
27	651		control	5	0	0	0					1	30	0.210084		109		0
27	652		control	5	0	0	0					0	35	0.210084		99		1
27	653		control	5	0	0	0					0	40	0.210084		103		1
27	654		control	5	0	0	0					0	45	0.252174		88		1
27	655		control	5	0	0	0					0	50	0.252174		91		1
27	656		control	5	0	0	0					0	55	0.210084		94		1
27	657		control	5	0	0	0					0	60	0.252174		100		1
27	658		control	5	0	0	0					0	70	0.210084		106	19.2	1				437.5
27	659		control	5	0	0	0					0	80	0.210084		90	19	1				374.737
27	660		control	5	0	0	0					0	90	0.252174		97	18.3	1				419.672
27	661		control	5	0	0	0					0	100	0.210084		94	15.6	1				476.923
27	662		control	5	0	0	0					0	110	0.142857		91	15.6	1				461.538
27	663		control	5	0	0	0					0	120	0.142857		95	13.2	0				575.758
27	664		control	5	0	0	0					0	130	0.107692		79	12.3	0				513.821
27	665		control	5	0	0	0					0	140	0.180328		77	11.9	0				517.647
27	666		control	5	0	0	0					0	150	0.180328	90	76	11.3	2		90	90	523.894
28	667		control	5	0	0	0	1	18	360	12	1	0	0		88	9.4					748.936
28	668		control	5	0	0	0					1	5	0.0972222		88	11.7					601.709
28	669		control	5	0	0	0					1	10	0.0675676		108	10.9					792.661
28	670		control	5	0	0	0					1	15	0.0972222		107
28	671		control	5	0	0	0					1	20	0.128571		106
28	672		control	5	0	0	0					1	25	0.215385		107
28	673		control	5	0	0	0					1	30	0.295082		108
28	674		control	5	0	0	0					0	35	0.18797		101
28	675		control	5	0	0	0					0	40	0.215385		104
28	676		control	5	0	0	0					0	45	0.215385		79		4
28	677		control	5	0	0	0					0	50	0.215385		73		4
28	678		control	5	0	0	0					0	55	0.253968		81		4
28	679		control	5	0	0	0					0	60	0.215385		68	12.3	4				416.26
28	680		control	5	0	0	0					0	70	0.253968		68	8.2	4				624.39
28	681		control	5	0	0	0					0	80	0.18797		71	8.2	4				653.659
28	682		control	5	0	0	0					0	90	0.153285		69	8.2	4				634.146
28	683		control	5	0	0	0					0	100	0.18797		76	8.2	1				731.707
28	684		control	5	0	0	0					0	110	0.18797		63	8.2	1				604.878
28	685		control	5	0	0	0					0	120	0.18797		60		1
28	686		control	5	0	0	0					0	130	0.215385		54	5.6	2				742.857
28	687		control	5	0	0	0					0	140	0.215385		58	6.5	2				689.231
28	688		control	5	0	0	0					0	150	0.253968	1	66	10.1			1	1	522.772
29	689		control	5	0	0	0	1	19	380	12.66	1	0	0		47	6.2	9				490.323
29	690		control	5	0	0	0					1	5	0.0769231		50	7.2	10				444.444
29	691		control	5	0	0	0					1	10	0.176471		75	14.2	11				360.563
29	692		control	5	0	0	0					1	15	0.176471		63	17.3	11				240.462
29	693		control	5	0	0	0					1	20	0.217391		64	17.7	11				239.548
29	694		control	5	0	0	0					1	25	0.296296		63	18	12				226.667
29	695		control	5	0	0	0					1	30	0.25		62	18	12				222.222
29	696		control	5	0	0	0					0	35	0.25		57	15.1	11				243.709
29	697		control	5	0	0	0					0	40	0.217391		55	11.4	11				308.772
29	698		control	5	0	0	0					0	45	0.217391		55	9.6	11				366.667
29	699		control	5	0	0	0					0	50	0.176471		56	8.8	10				418.182
29	700		control	5	0	0	0					0	55	0.147541		56	7.9	10				465.823
29	701		control	5	0	0	0					0	60	0.176471		56	12.3	10				299.187
29	702		control	5	0	0	0					0	70	0.111111		57	7.9	10				475.949
29	703		control	5	0	0	0					0	80	0.111111		57	7.2	10				522.222
29	704		control	5	0	0	0					0	90	0.0526316		59	7.5	10				522.667
29	705		control	5	0	0	0					0	100	0.0218978		61	8	9				520
29	706		control	5	0	0	0					0	110	0.0218978		62	8.4	9				504.762
29	707		control	5	0	0	0					0	120	0.0218978		64	8.6	9				511.628
29	708		control	5	0	0	0					0	130	0.0218978		65	8.9	9				503.371
29	709		control	5	0	0	0					0	140	0.001		68	10.6	9				445.283
29	710		control	5	0	0	0					0	150	-0.0277778	7	61	8.5	9		7	7	489.412
30	711		noradrebaline	6	3	2	0	1	24.5	490	16.33	1	0	0		120	5.8	11				1503.45
30	712		noradrebaline	6	3	2	0					1	5	-0.0198675		77	15.1	12				344.371
30	713		noradrebaline	6	3	2	0					1	10	0.0277778		69	17.2	13				260.465
30	714		noradrebaline	6	3	2	0					1	15	0.0571429		68	17.6	13				250
30	715		noradrebaline	6	3	2	0					1	20	0.112782		71	19	14				240
30	716		noradrebaline	6	3	2	0					1	25	0.080292		71	19.4	10				251.546
30	717		noradrebaline	6	3	2	0					1	30	0.080292		63	19.7	6				231.472
30	718		noradrebaline	6	3	2	0					0	35	0.080292		56	13.7	7				286.131
30	719		noradrebaline	6	3	2	0					0	40	0.080292		60	9	5				488.889
30	720		noradrebaline	6	3	2	0					0	45	0.0277778		66	9.9	6				484.848
30	721		noradrebaline	6	3	2	0					0	50	0.37037		59	16.5	4				266.667
30	722		noradrebaline	6	3	2	0					0	55	0.0277778		63	9	4				524.444
30	723		noradrebaline	6	3	2	0					0	60	0.0277778		57	8.9	5				467.416
30	724		noradrebaline	6	3	2	0					0	70	0		66	8.2	4				604.878
30	725		noradrebaline	6	3	2	0					0	80	-0.0198675		58	8.4	4				514.286
30	726		noradrebaline	6	3	2	0					0	90	-0.0451613		64	9.1	3				536.264
30	727		noradrebaline	6	3	2	0					0	100	-0.0632911		66	10.1	3				499.01
30	728		noradrebaline	6	3	2	0					0	110	-0.0632911		68	11	4				465.455
30	729		noradrebaline	6	3	2	0					0	120	-0.108434		70	11.6	3				462.069
30	730		noradrebaline	6	3	2	0					0	130	-0.108434		74	12.4	4				451.613
30	731		noradrebaline	6	3	2	0					0	140	-0.108434		80	12.2	3				504.918
30	732		noradrebaline	6	3	2	0					0	150	-0.108434	1	64	11.8	3		1	1	413.559
31	733		noradrebaline	6	3	2	0	1	19	380	12.66	1	0	0		95	14	3				525.714
31	734		noradrebaline	6	3	2	0					1	5	0.002		76	14.8	4				389.189
31	735		noradrebaline	6	3	2	0					1	10	0.0675676		91	18	4				386.667
31	736		noradrebaline	6	3	2	0					1	15	0.0675676		73	17.3	5				314.451
31	737		noradrebaline	6	3	2	0					1	20	0.0972222		70	18.5	5				281.081
31	738		noradrebaline	6	3	2	0					1	25	0.128571		79		6
31	739		noradrebaline	6	3	2	0					1	30	0.153285		72	18.9	7				275.132
31	740		noradrebaline	6	3	2	0					0	35	0.128571		99	19.1	5				393.717
31	741		noradrebaline	6	3	2	0					0	40	0.128571		70	17.2	7				293.023
31	742		noradrebaline	6	3	2	0					0	45	0.128571		82		6
31	743		noradrebaline	6	3	2	0					0	50	0.128571		99	19.2	5				391.667
31	744		noradrebaline	6	3	2	0					0	55	0.153285		100	18.8	5				404.255
31	745		noradrebaline	6	3	2	0					0	60	0.128571		100	18.9	6				397.884
31	746		noradrebaline	6	3	2	0					0	70	0.153285		98	17.9	5				415.642
31	747		noradrebaline	6	3	2	0					0	80	0.153285		100	17	7				437.647
31	748		noradrebaline	6	3	2	0					0	90	0.18797		101	17.2	9				427.907
31	749		noradrebaline	6	3	2	0					0	100	0.128571		99	16.3	9				441.718
31	750		noradrebaline	6	3	2	0					0	110	0.18797		100	16.2	8				454.321
31	751		noradrebaline	6	3	2	0					0	120	0.0972222		104	16.2	8				474.074
31	752		noradrebaline	6	3	2	0					0	130	0.128571		104	15.9	7				488.05
31	753		noradrebaline	6	3	2	0					0	140	0.128571		100	12.8	5				593.75
31	754		noradrebaline	6	3	2	0					0	150	0.128571	46	99	13.7	4		46	46	554.745
32	755		noradrebaline	6	3	2	0	1	22.5	450	15	1	0	0		58	6.1	5				695.082
32	756		noradrebaline	6	3	2	0					1	15	0.0327869		85	17	8				362.353
32	757		noradrebaline	6	3	2	0					1	20	0.0588235		87	17.4	8				363.218
32	758		noradrebaline	6	3	2	0					1	25	0.0956522		92	17.5	8				384
32	759		noradrebaline	6	3	2	0					1	30	0.0956522		94	18.1	9				375.691
32	760		noradrebaline	6	3	2	0					0	35	0.0588235		71	17.3	6				300.578
32	761		noradrebaline	6	3	2	0					0	40	0.0862069		88	11.3	4				594.69
32	762		noradrebaline	6	3	2	0					0	45	0.0327869		82	15.4	4				405.195
32	763		noradrebaline	6	3	2	0					0	50	0.0956522		78	14.8	4				400
32	764		noradrebaline	6	3	2	0					0	55	0.0588235		80	14.2	3				433.803
32	765		noradrebaline	6	3	2	0					0	60	0.0588235		80	14.2	3				433.803
32	766		noradrebaline	6	3	2	0					0	70	0.0327869		80	12.1	3				509.091
32	767		noradrebaline	6	3	2	0					0	80	0		78	11.3	3				530.973
32	768		noradrebaline	6	3	2	0					0	90	0.0327869		80	11.1	3				554.955
32	769		noradrebaline	6	3	2	0					0	100	0.0327869		82	10.7	3				590.654
32	770		noradrebaline	6	3	2	0					0	110	0.0327869		80	10.7	3				575.701
32	771		noradrebaline	6	3	2	0					0	120	0.001		80	6	3				1026.67
32	772		noradrebaline	6	3	2	0					0	150	0	123	80	7.1	2		123	123	878.873
33	773		noradrebaline	6	3	2	0	1	17	340	11.33	1	0	0		49	10.1	5				348.515
33	774		noradrebaline	6	3	2	0					1	5	0.0432099		69		4
33	775		noradrebaline	6	3	2	0					1	10	0.119205		63		4
33	776		noradrebaline	6	3	2	0					1	15	0.0903226		65		4
33	777		noradrebaline	6	3	2	0					1	20	0.141892		61		5
33	778		noradrebaline	6	3	2	0					1	30	0.207143		66		7
33	779		noradrebaline	6	3	2	0					1	35	0.207143		50	14	5				257.143
33	780		noradrebaline	6	3	2	0					0	40	0.173611		61	10.3	6				427.184
33	781		noradrebaline	6	3	2	0					0	45	0.173611		68	15.9	6				311.95
33	782		noradrebaline	6	3	2	0					0	50	0.141892		66	19	6				252.632
33	783		noradrebaline	6	3	2	0					0	55	0.173611		56	15.8	7				248.101
33	784		noradrebaline	6	3	2	0					0	60	0.173611		60	11.5	7				368.696
33	785		noradrebaline	6	3	2	0					0	70	0.173611		62	11.5	7				382.609
33	786		noradrebaline	6	3	2	0					0	80	0.141892		63	10.9	7				411.009
33	787		noradrebaline	6	3	2	0					0	90	0.141892		69	17	4				305.882
33	788		noradrebaline	6	3	2	0					0	100	0.119205		74	16.8	5				328.571
33	789		noradrebaline	6	3	2	0					0	110	0.119205		74	16.7	6				325.749
33	790		noradrebaline	6	3	2	0					0	120	0.141892		74	15.9	6				342.138
33	791		noradrebaline	6	3	2	0					0	130	0.119205		73	14.8	6				362.162
33	792		noradrebaline	6	3	2	0					0	140	0.141892		69	17.7	6				284.746
33	793		noradrebaline	6	3	2	0					0	150	0.0903226	17	66	11.7	5		17	17	417.094
34	794		noradrebaline	6	3	2	0	1	21	420	14	1	0	0		46	4.5	3				764.444
34	795		noradrebaline	6	3	2	0					1	5	0		63	11.2	3				428.571
34	796		noradrebaline	6	3	2	0					1	10	0.0648148		66	18.7	4				265.241
34	797		noradrebaline	6	3	2	0					1	15	0.105769		69		4
34	798		noradrebaline	6	3	2	0					1	20	0.138614		68		4
34	799		noradrebaline	6	3	2	0					1	25	0.105769		71		5
34	800		noradrebaline	6	3	2	0					1	30	0.25		70		4
34	801		noradrebaline	6	3	2	0					0	35	0.138614		60		4
34	802		noradrebaline	6	3	2	0					0	40	0.138614		72	17.6	4				309.091
34	803		noradrebaline	6	3	2	0					0	45	0.105769		74		4
34	804		noradrebaline	6	3	2	0					0	50	0.105769		72		4
34	805		noradrebaline	6	3	2	0					0	55	0.105769		71		4
34	806		noradrebaline	6	3	2	0					0	60	0.0648148		71		4
34	807		noradrebaline	6	3	2	0					0	70	0.0648148		68	17.7	5				284.746
34	808		noradrebaline	6	3	2	0					0	80	0.105769		64	12.1	6				383.471
34	809		noradrebaline	6	3	2	0					0	90	0.105769		69	12.2	6				413.115
34	810		noradrebaline	6	3	2	0					0	100	0.138614		72	12.6	6				419.048
34	811		noradrebaline	6	3	2	0					0	110	0.105769		76	10.6	6				528.302
34	812		noradrebaline	6	3	2	0					0	120	0.0648148		66	5.2	6				923.077
34	813		noradrebaline	6	3	2	0					0	130	0.138614		50	3	6				1173.33
34	814		noradrebaline	6	3	2	0					0	140	0.0648148		69	12.8	6				393.75
34	815		noradrebaline	6	3	2	0					0	150	0.0267857	72	54	5.1	5		72	72	768.627
35	816		phenyephrine	7	3	0	0	1	18.5	370	12.33	1	0	0		62	6.9	11				591.304
35	817		phenyephrine	7	3	0	0					1	5	0.0956522		70	7.8	11				605.128
35	818		phenyephrine	7	3	0	0					1	10	0.166667		59	15.1	11				254.305
35	819		phenyephrine	7	3	0	0					1	15	0.166667		59	15	11				256
35	820		phenyephrine	7	3	0	0					1	20	0.211538		62	18.1	11				225.414
35	821		phenyephrine	7	3	0	0					1	25	0.211538		61	19.2	11				208.333
35	822		phenyephrine	7	3	0	0					1	30	0.247525		67	19.3	11				232.124
35	823		phenyephrine	7	3	0	0					0	35	0.211538		53	11.7	11				287.179
35	824		phenyephrine	7	3	0	0					0	40	0.211538		54	11	11				312.727
35	825		phenyephrine	7	3	0	0					0	45	0.211538		54	11.3	11				304.425
35	826		phenyephrine	7	3	0	0					0	50	0.247525		55	10.7	11				328.972
35	827		phenyephrine	7	3	0	0					0	55	0.247525		55	10.4	11				338.462
35	828		phenyephrine	7	3	0	0					0	60	0.247525		57	10	10				376
35	829		phenyephrine	7	3	0	0					0	70	0.298969		59	9.8	10				400
35	830		phenyephrine	7	3	0	0					0	80	0.125		60	9.9	10				404.04
35	831		phenyephrine	7	3	0	0					0	90	0.0327869		61	9.7	10				420.619
35	832		phenyephrine	7	3	0	0					0	100	-0.0307692		62	9.5	10				437.895
35	833		phenyephrine	7	3	0	0					0	110	-0.0307692		61	9.4	10				434.043
35	834		phenyephrine	7	3	0	0					0	120	-0.0526316		65	9.7	10				453.608
35	835		phenyephrine	7	3	0	0					0	130	-0.0526316		63	10.1	10				419.802
35	836		phenyephrine	7	3	0	0					0	140	-0.080292		71	12.6	11				380.952
35	837		phenyephrine	7	3	0	0					0	150	-0.080292	9	83	14.1	11		9	9	408.511
36	838		phenyephrine	7	3	0	0	1	17	340	11.33	1	0	0		40	4	8				640
36	839		phenyephrine	7	3	0	0					1	5	0.092437		52	8.6	10				390.698
36	840		phenyephrine	7	3	0	0					1	10	0.092437		53	14.4	9				244.444
36	841		phenyephrine	7	3	0	0					1	15	0.092437		67	17.9	9				259.218
36	842		phenyephrine	7	3	0	0					1	20	0.130435		58		9
36	843		phenyephrine	7	3	0	0					0	25	0.160714		61		10
36	844		phenyephrine	7	3	0	0					0	30	0.130435		67		12
36	845		phenyephrine	7	3	0	0					0	35	0.160714		61		12
36	846		phenyephrine	7	3	0	0					0	40	0.160714		57	19.3	13				182.383
36	847		phenyephrine	7	3	0	0					0	45	0.160714		61		13
36	848		phenyephrine	7	3	0	0					0	50	0.0655738		66		12
36	849		phenyephrine	7	3	0	0					0	55	0.092437		67		12
36	850		phenyephrine	7	3	0	0					0	60	0.092437		71		8
36	851		phenyephrine	7	3	0	0					0	70	0.130435		68	10	12				448
36	852		phenyephrine	7	3	0	0					0	80	0.0655738		73	19.9	11				249.246
36	853		phenyephrine	7	3	0	0					0	90	0.0655738		78	18.3	11				292.896
36	854		phenyephrine	7	3	0	0					0	100	0.092437		78	18.3	11				292.896
36	855		phenyephrine	7	3	0	0					0	110	0.031746		80	16.1	11				342.857
36	856		phenyephrine	7	3	0	0					0	120	0.001		82	18	9				324.444
36	857		phenyephrine	7	3	0	0					0	130	0.031746		83	15.9	9				372.327
36	858		phenyephrine	7	3	0	0					0	140	0.031746		82	17.5	9				333.714
36	859		phenyephrine	7	3	0	0					0	150	0	32	84	17.1	8		32	32	355.556
37	860		phenyephrine	7	3	0	0	1	18	360	12	1	0	0		45	4.6	7				660.87
37	861		phenyephrine	7	3	0	0					1	5	0.0555556		63	8	8				550
37	862		phenyephrine	7	3	0	0					1	10	0.0901639		69	10.9	7				455.046
37	863		phenyephrine	7	3	0	0					1	15	0.0901639		70		11
37	864		phenyephrine	7	3	0	0					1	20	0.0901639		84		11
37	865		phenyephrine	7	3	0	0					1	25	0.0901639		80		12
37	866		phenyephrine	7	3	0	0					1	30	0.0901639		80		13
37	867		phenyephrine	7	3	0	0					0	35	0.0901639		69		12
37	868		phenyephrine	7	3	0	0					0	40	0.0901639		81		13
37	869		phenyephrine	7	3	0	0					0	45	0.0555556		76		13
37	870		phenyephrine	7	3	0	0					0	50	0.0555556		77		13
37	871		phenyephrine	7	3	0	0					0	55	0.0555556		74		12
37	872		phenyephrine	7	3	0	0					0	60	0.0555556		79		12
37	873		phenyephrine	7	3	0	0					0	70	0.0230769		86	18	6				355.556
37	874		phenyephrine	7	3	0	0					0	80	0.0230769		88	17.5	6				374.857
37	875		phenyephrine	7	3	0	0					0	90	-0.0291971		88	17.3	7				374.566
37	876		phenyephrine	7	3	0	0					0	100	-0.0291971		90	17.7	7				375.141
37	877		phenyephrine	7	3	0	0					0	110	-0.0291971		90	17.6	4				390.909
37	878		phenyephrine	7	3	0	0					0	120	-0.0291971		90	17.1	4				402.339
37	879		phenyephrine	7	3	0	0					0	130	-0.0291971		89	18.1	4				375.691
37	880		phenyephrine	7	3	0	0					0	140	-0.0291971		82	17.1	5				360.234
37	881		phenyephrine	7	3	0	0					0	150	-0.0291971	75	80	16.9	5		75	75	355.03
38	882		phenyephrine	7	3	0	0	1	15.5	310	10.33	1	0	0		107	5	2				1680
38	883		phenyephrine	7	3	0	0					1	5	0.0873016		119		2
38	884		phenyephrine	7	3	0	0					1	10	0.0538462		117		2
38	885		phenyephrine	7	3	0	0					1	15	0.0873016		116		3
38	886		phenyephrine	7	3	0	0					1	20	0.151261		117		3
38	887		phenyephrine	7	3	0	0					1	25	0.191304		123		5
38	888		phenyephrine	7	3	0	0					1	30	0.151261		124		5
38	889		phenyephrine	7	3	0	0					0	35	0.191304		61		6
38	890		phenyephrine	7	3	0	0					0	40	0.151261		54		7
38	891		phenyephrine	7	3	0	0					0	45	0.151261		64		10
38	892		phenyephrine	7	3	0	0					0	50	0.122951		66		7
38	893		phenyephrine	7	3	0	0					0	55	0.122951	48	67		6		48
39	894		phenyephrine	7	3	0	0	1	24.5	490	16.33	1	0	0		44	3.8	2				884.211
39	895		phenyephrine	7	3	0	0					1	5	0.0300752		52	4.4	2				909.091
39	896		phenyephrine	7	3	0	0					1	10	0.122951		58	7.5	1				608
39	897		phenyephrine	7	3	0	0					1	15	0.151261		65	10	2				504
39	898		phenyephrine	7	3	0	0					1	20	0.191304		69	17.4	3				303.448
39	899		phenyephrine	7	3	0	0					1	25	0.191304		74		3
39	900		phenyephrine	7	3	0	0					1	30	0.223214		76		3
39	901		phenyephrine	7	3	0	0					0	35	0.151261		71		1
39	902		phenyephrine	7	3	0	0					0	40	0.122951		66	17.6	2				290.909
39	903		phenyephrine	7	3	0	0					0	45	0.0538462		70	15.5	2				350.968
39	904		phenyephrine	7	3	0	0					0	50	0.0873016		76	17.7	2				334.463
39	905		phenyephrine	7	3	0	0					0	55	0.0300752		84	14	1				474.286
39	906		phenyephrine	7	3	0	0					0	60	0.0300752		80	14	1				451.429
39	907		phenyephrine	7	3	0	0					0	70	0		85	12.9	0				527.132
39	908		phenyephrine	7	3	0	0					0	80	-0.0214286		88	8.6	13				697.674
39	909		phenyephrine	7	3	0	0					0	90	0.0538462		91	7.3	11				876.712
39	910		phenyephrine	7	3	0	0					0	100	-0.0743243		96	8.8	12				763.636
39	911		phenyephrine	7	3	0	0					0	110	-0.0743243		94	8.8	13				736.364
39	912		phenyephrine	7	3	0	0					0	120	-0.0486111		104	8.8	2				927.273
39	913		phenyephrine	7	3	0	0					0	130	-0.0486111		97	9.4	7				765.957
39	914		phenyephrine	7	3	0	0					0	140	0.161017		123	6.9	3				1391.3
39	915		phenyephrine	7	3	0	0					0	150	-0.0486111	85	89	9	2		85	85	773.333
40	916		dopamine	8	0	1	2	1	21.5	430	14.33	1	0	0		62	7.1	5				642.254
40	917		dopamine	8	0	1	2					1	5	0.0432099		60	7.1	8				585.915
40	918		dopamine	8	0	1	2					1	10	0.0180723		99	11	7				669.091
40	919		dopamine	8	0	1	2					1	15	0.0432099		101	14.6	6				520.548
40	920		dopamine	8	0	1	2					1	20	0.0696203		96	17.5	6				411.429
40	921		dopamine	8	0	1	2					1	25	0.0903226		95	18.9	6				376.72
40	922		dopamine	8	0	1	2					1	30	0.0903226		58		3
40	923		dopamine	8	0	1	2					0	35	0.119205		44	5	1				688
40	924		dopamine	8	0	1	2					0	40	0.141892		60	3.8	0				1263.16
40	925		dopamine	8	0	1	2					0	45	0.0903226		85	15.3	0				444.444
40	926		dopamine	8	0	1	2					0	50	0.0696203		80	19.3	0				331.606
40	927		dopamine	8	0	1	2					0	55	0.0696203		85	17.3					393.064
40	928		dopamine	8	0	1	2					0	60	0.0903226		77	15.6					394.872
40	929		dopamine	8	0	1	2					0	70	0.0903226		80	16.1	12				337.888
40	930		dopamine	8	0	1	2					0	80	0.0903226		89	12	10				526.667
40	931		dopamine	8	0	1	2					0	90	0.0696203		94		7
40	932		dopamine	8	0	1	2					0	100	0.0903226		92	15.5	3				459.355
40	933		dopamine	8	0	1	2					0	110	0.0903226		107	17.6	1				481.818
40	934		dopamine	8	0	1	2					0	120	0.0903226		106	18.6	-2				464.516
40	935		dopamine	8	0	1	2					0	130	0.0696203		104	19.5	-3				438.974
40	936		dopamine	8	0	1	2					0	140	0.0432099		106	16.1	-3				541.615
40	937		dopamine	8	0	1	2					0	150	0.0696203	80	103	19.2	11		80	80	383.333
41	938		dopamine	8	0	1	2	1	21.5	430	14.33	1	0	0		69	15.2	0				363.158
41	939		dopamine	8	0	1	2					1	5	0.0809249		89	17.4	0				409.195
41	940		dopamine	8	0	1	2					1	10	0.154321		88		1
41	941		dopamine	8	0	1	2					1	15	0.126506		77		0
41	942		dopamine	8	0	1	2					1	20	0.183544		75		1
41	943		dopamine	8	0	1	2					1	25	0.238411		74		1
41	944		dopamine	8	0	1	2					1	30	0.238411		73		0
41	945		dopamine	8	0	1	2					0	35	0.263514		68		0
41	946		dopamine	8	0	1	2					0	40	0.206452		67		0
41	947		dopamine	8	0	1	2					0	45	0.263514		68	19.3	0				281.865
41	948		dopamine	8	0	1	2					0	50	0.183544		62	18.7	0				265.241
41	949		dopamine	8	0	1	2					0	55	0.126506		75	19	0				315.789
41	950		dopamine	8	0	1	2					0	60	0.154321		70	17.7	0				316.384
41	951		dopamine	8	0	1	2					0	65	0.154321
41	952		dopamine	8	0	1	2					0	70	0.126506		72	17.5	0				329.143
41	953		dopamine	8	0	1	2					0	80	0.126506		79	16.6	1				375.904
41	954		dopamine	8	0	1	2					0	90	0.106509		84	15.4	1				431.169
41	955		dopamine	8	0	1	2					0	100	0.154321		66	9.9	0				533.333
41	956		dopamine	8	0	1	2					0	110	0.154321		61	11.3	0				431.858
41	957		dopamine	8	0	1	2					0	120	0.183544		66	12.4	0				425.806
41	958		dopamine	8	0	1	2					0	130	0.206452		82	4.5	0				1457.78
41	959		dopamine	8	0	1	2					0	140	0.183544		77	7	0				880
41	960		dopamine	8	0	1	2					0	150	0.206452	13	96	15.5	0		13	13	495.484
42	961		dopamine	8	0	1	2	1	19	380	12.66	1	0	0		59	17	3				263.529
42	962		dopamine	8	0	1	2					1	5	0		60		4
42	963		dopamine	8	0	1	2					1	10	0.0608696		65		4
42	964		dopamine	8	0	1	2					1	15	0.12963		37		2
42	965		dopamine	8	0	1	2					1	20	0.12963		45		3
42	966		dopamine	8	0	1	2					1	25	0.207921		54		3
42	967		dopamine	8	0	1	2					1	30	0.207921		54		4
42	968		dopamine	8	0	1	2					0	35	0.173077		36		-4
42	969		dopamine	8	0	1	2					0	40	0.173077		44		-3
42	970		dopamine	8	0	1	2					0	45	0.173077		46		1
42	971		dopamine	8	0	1	2					0	50	0.0892857		50		3
42	972		dopamine	8	0	1	2					0	55	0.12963		51		4
42	973		dopamine	8	0	1	2					0	60	0.0892857		59		4
42	974		dopamine	8	0	1	2					0	70	0.0252101		59		4
42	975		dopamine	8	0	1	2					0	80	0.0252101		63		4
42	976		dopamine	8	0	1	2					0	90	0		90		3
42	977		dopamine	8	0	1	2					0	100	0.0252101		89		6
42	978		dopamine	8	0	1	2					0	110	0.0252101		96		7
42	979		dopamine	8	0	1	2					0	120	0		90		6
42	980		dopamine	8	0	1	2					0	130	0		88		6
42	981		dopamine	8	0	1	2					0	140	-0.031746		86		5
42	982		dopamine	8	0	1	2					0	150	0.0892857	12	48	4.8	7		12	12	683.333
43	983		dopamine	8	0	1	2	1	26	520	17.33	1	0	0		52	3.9	6				943.59
43	984		dopamine	8	0	1	2					1	5	-0.0336134		122	6.2	9				1458.06
43	985		dopamine	8	0	1	2					1	10	0		103		9
43	986		dopamine	8	0	1	2					1	15	0.138614		90		9
43	987		dopamine	8	0	1	2					1	20	0.138614		92		8
43	988		dopamine	8	0	1	2					1	25	0.185567		91		7
43	989		dopamine	8	0	1	2					1	30	0.105769		93		8
43	990		dopamine	8	0	1	2					0	35	0.138614		58		6
43	991		dopamine	8	0	1	2					0	40	0.337209		54	13.4	6				286.567
43	992		dopamine	8	0	1	2					0	45	0.185567		76		7
43	993		dopamine	8	0	1	2					0	50	0.337209		83		8
43	994		dopamine	8	0	1	2					0	55	0.185567		62		8
43	995		dopamine	8	0	1	2					0	60	0.105769		70	9.1	8				545.055
43	996		dopamine	8	0	1	2					0	70	0		86		9
43	997		dopamine	8	0	1	2					0	80	0.0267857		86		9
43	998		dopamine	8	0	1	2					0	90	-0.0336134		89		8
43	999		dopamine	8	0	1	2					0	100	-0.057377		89		8
43	1000		dopamine	8	0	1	2					0	110	-0.057377		94		8
43	1001		dopamine	8	0	1	2					0	120	-0.057377		93		9
43	1002		dopamine	8	0	1	2					0	130	-0.057377		95		9
43	1003		dopamine	8	0	1	2					0	140	-0.0873016		100		9
43	1004		dopamine	8	0	1	2					0	150	-0.0873016	23	97		12		23	23
44	1005		esmolol	9	0	-2	0	1	16.5	330	11	1	0	0		87	10.9	6				594.495
44	1006		esmolol	9	0	-2	0					1	5	0.0230769		73	19.4	5				280.412
44	1007		esmolol	9	0	-2	0					1	10	0.0901639		46		6
44	1008		esmolol	9	0	-2	0					1	15	0.117647		64	17.2	6				269.767
44	1009		esmolol	9	0	-2	0					1	20	0.156522		67	17.9	6				272.626
44	1010		esmolol	9	0	-2	0					1	25	0.1875		66	17	6				282.353
44	1011		esmolol	9	0	-2	0					1	30	0.278846		66	18.3	6				262.295
44	1012		esmolol	9	0	-2	0					0	35	0.231481		63	18.1	4				260.773
44	1013		esmolol	9	0	-2	0					0	40	0.1875		64	16.1	4				298.137
44	1014		esmolol	9	0	-2	0					0	45	0.117647		97	11.4	5				645.614
44	1015		esmolol	9	0	-2	0					0	50	0.0901639		56	14.3	4				290.909
44	1016		esmolol	9	0	-2	0					0	55	0.156522		71	12.4	4				432.258
44	1017		esmolol	9	0	-2	0					0	60	0.117647		70	18.8	3				285.106
44	1018		esmolol	9	0	-2	0					0	70	0.117647		69	13.1	3				403.053
44	1019		esmolol	9	0	-2	0					0	80	0.117647		65	13.3	4				366.917
44	1020		esmolol	9	0	-2	0					0	90	0.0901639		61	11.7	4				389.744
44	1021		esmolol	9	0	-2	0					0	100	0.0901639		63	9.5	4				496.842
44	1022		esmolol	9	0	-2	0					0	110	0.0901639		63	9.2	3				521.739
44	1023		esmolol	9	0	-2	0					0	120	0.0555556		112	9.1	4				949.451
44	1024		esmolol	9	0	-2	0					0	130	0.0230769		86	11	4				596.364
44	1025		esmolol	9	0	-2	0					0	140	0.0230769		70	8.9	5				584.27
44	1026		esmolol	9	0	-2	0					0	150	0.0230769	60	69	9.3	2		60	60	576.344
45	1027		esmolol	9	0	-2	0	1	14	280	9.33	1	0	0		67	14.1	3				363.121
45	1028		esmolol	9	0	-2	0					1	5	0.0538462		64	10.7	5				441.121
45	1029		esmolol	9	0	-2	0					1	10	0.0538462		73	11.7	5				464.957
45	1030		esmolol	9	0	-2	0					1	15	0.0873016		68	13.7	5				367.883
45	1031		esmolol	9	0	-2	0					1	20	0.122951		67	15.7	6				310.828
45	1032		esmolol	9	0	-2	0					1	25	0.122951		68	16	5				315
45	1033		esmolol	9	0	-2	0					1	30	0.151261		66	16.8	6				285.714
45	1034		esmolol	9	0	-2	0					0	35	0.122951		63	16.3	5				284.663
45	1035		esmolol	9	0	-2	0					0	40	0.122951		62	15.2	5				300
45	1036		esmolol	9	0	-2	0					0	45	0.0873016		63	12.9	5				359.69
45	1037		esmolol	9	0	-2	0					0	50	0.122951		53	13.3	5				288.722
45	1038		esmolol	9	0	-2	0					0	55	0.151261		45	10.6	5				301.887
45	1039		esmolol	9	0	-2	0					0	60	0.191304		39	3.6	5				755.556
45	1040		esmolol	9	0	-2	0					0	70	0.151261		42	6.6	0				509.091
45	1041		esmolol	9	0	-2	0					0	80	0.191304		38	3.6	1				822.222
45	1042		esmolol	9	0	-2	0					0	90	0.191304		41	4	2				780
45	1043		esmolol	9	0	-2	0					0	100	0.151261		44	4.6	2				730.435
45	1044		esmolol	9	0	-2	0					0	110	0.122951		40	4.4	0				727.273
45	1045		esmolol	9	0	-2	0					0	120	0.122951		49	5.5	2				683.636
45	1046		esmolol	9	0	-2	0					0	130	0.0873016		51	4.4	1				909.091
45	1047		esmolol	9	0	-2	0					0	140	0.0538462		52	7.5	2				533.333
45	1048		esmolol	9	0	-2	0					0	150	0.141667	10.5	50	6.6	1		10.5	10.5	593.939
46	1049		esmolol	9	0	-2	0	1	22.5	450	15	1	0	0		57	8.9	9				431.461
46	1050		esmolol	9	0	-2	0					1	5	0.0218978		62	5.3	9				800
46	1051		esmolol	9	0	-2	0					1	10	0.0218978		59	10.5	15				335.238
46	1052		esmolol	9	0	-2	0					1	15	0.111111		58	9.3	18				344.086
46	1053		esmolol	9	0	-2	0					1	20	0.0769231		77	13	11				406.154
46	1054		esmolol	9	0	-2	0					1	25	0.111111		60	14.7	8				282.993
46	1055		esmolol	9	0	-2	0					1	30	0.176471		65	13.9	9				322.302
46	1056		esmolol	9	0	-2	0					0	35	0.147541		65	15.1	12				280.795
46	1057		esmolol	9	0	-2	0					0	40	0.111111		63	13.7	12				297.81
46	1058		esmolol	9	0	-2	0					0	45	0.147541		64	11.5	12				361.739
46	1059		esmolol	9	0	-2	0					0	50	0.111111		64	13.2	10				327.273
46	1060		esmolol	9	0	-2	0					0	55	0.0769231		67	11.6	10				393.103
46	1061		esmolol	9	0	-2	0					0	60	0.0526316		66	11.7	10				382.906
46	1062		esmolol	9	0	-2	0					0	70	0.0218978		65	8.7	11				496.552
46	1063		esmolol	9	0	-2	0					0	80	0.0218978		69	8.4	11				552.381
46	1064		esmolol	9	0	-2	0					0	90	0		65	7	10				628.571
46	1065		esmolol	9	0	-2	0					0	100	-0.0277778		67	8.5	10				536.471
46	1066		esmolol	9	0	-2	0					0	110	0		68	8.7	11				524.138
46	1067		esmolol	9	0	-2	0					0	120	0		68	9.4	10				493.617
46	1068		esmolol	9	0	-2	0					0	130	-0.0540541		76	9	8				604.444
46	1069		esmolol	9	0	-2	0					0	140	0		75	9.9	10				525.253
46	1070		esmolol	9	0	-2	0					0	150	-0.0540541	30	69	8.3	9		30	30	578.313
47	1071		esmolol	9	0	-2	0	1	22.5	450	15	1	0	0		40	3.9					820.513
47	1072		esmolol	9	0	-2	0					1	5	0.112782		41	4.4	2				709.091
47	1073		esmolol	9	0	-2	0					1	10	0.112782		50	5.4	7				637.037
47	1074		esmolol	9	0	-2	0					1	15	0.174603		45	5.3	7				573.585
47	1075		esmolol	9	0	-2	0					1	20	0.213115		49	5.3	2				709.434
47	1076		esmolol	9	0	-2	0					1	25	0.213115		51	8.6	5				427.907
47	1077		esmolol	9	0	-2	0					1	30	0.243697		52	7	5				537.143
47	1078		esmolol	9	0	-2	0					0	35	0.243697		47	6.4	5				525
47	1079		esmolol	9	0	-2	0					0	40	0.213115		46	5.2	5				630.769
47	1080		esmolol	9	0	-2	0					0	45	0.174603		59	6.2	7				670.968
47	1081		esmolol	9	0	-2	0					0	50	0.174603		46	7	3				491.429
47	1082		esmolol	9	0	-2	0					0	55	0.174603		46	4.5	3				764.444
47	1083		esmolol	9	0	-2	0					0	60	0.213115		58	6	5				706.667
47	1084		esmolol	9	0	-2	0					0	70	0.174603		62	8.9	6				503.371
47	1085		esmolol	9	0	-2	0					0	80	0.174603		68	9.8	6				506.122
47	1086		esmolol	9	0	-2	0					0	90	0.174603		72	11.2	6				471.429
47	1087		esmolol	9	0	-2	0					0	100	0.138462		75	12	5				466.667
47	1088		esmolol	9	0	-2	0					0	110	0.138462		94	5	4				1440
47	1089		esmolol	9	0	-2	0					0	120	0.138462		105		6
47	1090		esmolol	9	0	-2	0					0	130	0.138462		77	12	6				473.333
47	1091		esmolol	9	0	-2	0					0	140	0.112782		76	11.4	6				491.228
47	1092		esmolol	9	0	-2	0					0	150	0.080292	0	77	11.8	6		0	0	481.356
48	1093		esmolol	9	0	-2	0	1	20	400	13.33	1	0	0		45	4.7					765.957
48	1094		esmolol	9	0	-2	0					1	5	0.0990991		52	4	7				900
48	1095		esmolol	9	0	-2	0					1	10	0.0892857		68	6.4	8				750
48	1096		esmolol	9	0	-2	0					1	15	0.0252101		99	18.2	7				404.396
48	1097		esmolol	9	0	-2	0					1	20	0.0608696		66	14.8	9				308.108
48	1098		esmolol	9	0	-2	0					1	25	0.12963		70	15.3	10				313.725
48	1099		esmolol	9	0	-2	0					1	30	0.12963		73	16.7	10				301.796
48	1100		esmolol	9	0	-2	0					0	35	0.12963		65	15.9	9				281.761
48	1101		esmolol	9	0	-2	0					0	40	0.0608696		68	12.1	8				396.694
48	1102		esmolol	9	0	-2	0					0	45	0.0892857		63	11.2	9				385.714
48	1103		esmolol	9	0	-2	0					0	50	0.0892857		61	8	9				520
48	1104		esmolol	9	0	-2	0					0	55	0.0892857		60	6.5	8				640
48	1105		esmolol	9	0	-2	0					0	60	0.12963		52	4.5	9				764.444
48	1106		esmolol	9	0	-2	0					0	70	0.0892857		55	6.3	7				609.524
48	1107		esmolol	9	0	-2	0					0	80	0.0892857		52	4	8				880
48	1108		esmolol	9	0	-2	0					0	90	0.0608696		63	5.9	8				745.763
48	1109		esmolol	9	0	-2	0					0	100	0.0252101		60	6.5	8				640
48	1110		esmolol	9	0	-2	0					0	110	-0.031746		62	6.5	11				627.692
48	1111		esmolol	9	0	-2	0					0	120	-0.031746		61	7	11				571.429
48	1112		esmolol	9	0	-2	0					0	130	-0.0615385		63	5.7	10				743.86
48	1113		esmolol	9	0	-2	0					0	140	-0.0615385		63	8.3	8				530.12
48	1114		esmolol	9	0	-2	0					0	150	-0.031746	0	61	6.2	7		0	0	696.774
49	1115		dopamine	8	0	1	2	1	16.5	330	11	1	0	0		46	5	0				736
49	1116		dopamine	8	0	1	2					1	5			44	18.7	0				188.235
49	1117		dopamine	8	0	1	2					1	10	0		45	4.6	0				782.609
49	1118		dopamine	8	0	1	2					1	15	0.173077		55	7.7	1				561.039
49	1119		dopamine	8	0	1	2					1	20	0.0608696		57		1
49	1120		dopamine	8	0	1	2					0	25	0.0892857		64		1
49	1121		dopamine	8	0	1	2					0	30	0.17		65		1
49	1122		dopamine	8	0	1	2					0	35	0.207921		54		1
49	1123		dopamine	8	0	1	2					0	40	0.173077		59		1
49	1124		dopamine	8	0	1	2					0	55	0.14		68		1
49	1125		dopamine	8	0	1	2					0	60	0.0892857		71		1
49	1126		dopamine	8	0	1	2					0	70	0.173077		73		1
49	1127		dopamine	8	0	1	2					0	80	0.297872		76		1
49	1128		dopamine	8	0	1	2					0	90	0.0608696		80		2
49	1129		dopamine	8	0	1	2					0	100	0.0608696		87		2
49	1130		dopamine	8	0	1	2					0	110	0.0252101		86		2
49	1131		dopamine	8	0	1	2					0	120	0.0252101		87		2
49	1132		dopamine	8	0	1	2					0	130	0.0252101		88		0
49	1133		dopamine	8	0	1	2					0	140	0.0252101		92		0
49	1134		dopamine	8	0	1	2					0	150	0.0252101	25	94		0		25	25

## Sheet: History
Object	Timestamp	User	Object Name	Event	Description	Annotation
Vane Yuhong sheep.Data.Sheett Graded.Sheet1	2024.10.10 19:07:20 UTC	robert.hahn	Worksheet	Object Created	Object Created \\Mac\Home\Desktop\Sheett Graded.xls
